# Supplementary material for: HN1L/AP-2γ/PLK1 signaling drives tumor progression and chemotherapy resistance in esophageal squamous cell carcinoma
Source: Cell Death Dis. 2022 Dec 7;13(12):1026. doi: 10.1038/s41419-022-05478-1 (PMC9729194; doi:10.1038/s41419-022-05478-1)
Supplement: Supplementary file 11 — Supplementary materials-RNA sequencing data [file 41419_2022_5478_MOESM11_ESM.xls]

gene_id	K30_H	K30_P	log2FoldChange	pvalue	padj	gene_name	gene_chr	gene_start	gene_end	gene_strand	gene_length	gene_biotype	gene_description	tf_family
ENSG00000106366	31.2517213432949	1605.00182270703	-5.67688090784813	1.82494606349694e-26	4.61200369166946e-22	SERPINE1	7	101127089	101139266	+	3190	protein_coding	serpin family E member 1 [Source:HGNC Symbol;Acc:HGNC:8583]	-
ENSG00000169439	342.754039402429	0.991269054719157	8.26197180879293	1.43912290906508e-24	1.81847570789464e-20	SDC2	8	96493351	96611780	+	4536	protein_coding	syndecan 2 [Source:HGNC Symbol;Acc:HGNC:10659]	-
ENSG00000226145	2.01689436757532	364.051191007229	-7.41008115832103	4.5061406364322e-24	3.79597287213048e-20	KRT16P6	17	16817983	16822579	-	1906	transcribed_unprocessed_pseudogene	keratin 16 pseudogene 6 [Source:HGNC Symbol;Acc:HGNC:50719]	-
ENSG00000118785	157.263985260777	4933.05087848215	-4.97011669086446	6.22038324410579e-24	3.93003813362604e-20	SPP1	4	87975650	87983426	+	2321	protein_coding	secreted phosphoprotein 1 [Source:HGNC Symbol;Acc:HGNC:11255]	-
ENSG00000019186	10.0816643515556	385.874463517337	-5.24111512090919	2.49802271160903e-19	1.26260059935567e-15	CYP24A1	20	54153449	54173973	-	3972	protein_coding	cytochrome P450 family 24 subfamily A member 1 [Source:HGNC Symbol;Acc:HGNC:2602]	-
ENSG00000041982	1371.01412283518	65.4691435550855	4.3856486881793	4.9343811020324e-19	2.07836132017605e-15	TNC	9	115019578	115118257	-	9636	protein_coding	tenascin C [Source:HGNC Symbol;Acc:HGNC:5318]	-
ENSG00000274276	2.01689436757532	211.288283360618	-6.62551249461909	6.3766389437892e-19	2.30214884839201e-15	CBSL	21	6444869	6468040	-	4004	protein_coding	cystathionine-beta-synthase like [Source:HGNC Symbol;Acc:HGNC:51829]	-
ENSG00000122641	5.04117864661044	263.862530819206	-5.67542538882359	1.33944340913905e-18	4.23130172947025e-15	INHBA	7	41667168	41705834	-	8302	protein_coding	inhibin subunit beta A [Source:HGNC Symbol;Acc:HGNC:6066]	-
ENSG00000111799	8739.20328989325	577.32408140372	3.91975497156576	2.88511514400943e-17	8.10140332437848e-14	COL12A1	6	75084326	75206051	-	12481	protein_coding	collagen type XII alpha 1 chain [Source:HGNC Symbol;Acc:HGNC:2188]	-
ENSG00000109189	4.03308270017211	203.352547891658	-5.61305300370001	6.36955880061568e-17	1.60971490009159e-13	USP46	4	52590972	52659335	-	8917	protein_coding	ubiquitin specific peptidase 46 [Source:HGNC Symbol;Acc:HGNC:20075]	-
ENSG00000142623	379.045571750902	5336.78141967137	-3.81508758826495	1.78053838321727e-16	4.09070600187879e-13	PADI1	1	17205126	17246005	+	4903	protein_coding	peptidyl arginine deiminase 1 [Source:HGNC Symbol;Acc:HGNC:18367]	-
ENSG00000268104	24.1950349787579	479.119355137784	-4.3005868278837	2.03092324671813e-16	4.27712435758838e-13	SLC6A14	X	116436622	116461458	+	4520	protein_coding	solute carrier family 6 member 14 [Source:HGNC Symbol;Acc:HGNC:11047]	-
ENSG00000198959	7.05737217023976	222.199919628658	-4.95220826514322	8.07834267324873e-16	1.57042981567955e-12	TGM2	20	38127387	38166578	-	8036	protein_coding	transglutaminase 2 [Source:HGNC Symbol;Acc:HGNC:11778]	-
ENSG00000163993	25.2031330135116	455.312148768293	-4.1684804135957	1.08971998026058e-15	1.96710023865325e-12	S100P	4	6693069	6697170	+	1280	protein_coding	S100 calcium binding protein P [Source:HGNC Symbol;Acc:HGNC:10504]	-
ENSG00000117600	127.021041692099	0.991269054719157	6.83075377088407	1.61874215025805e-15	2.72725677475476e-12	PLPPR4	1	99263953	99309590	+	5540	protein_coding	phospholipid phosphatase related 4 [Source:HGNC Symbol;Acc:HGNC:23496]	-
ENSG00000109184	11.0897619976089	264.854497752087	-4.56250181735768	1.9806097466052e-15	3.12837309476291e-12	DCUN1D4	4	51843000	51916837	+	7625	protein_coding	defective in cullin neddylation 1 domain containing 4 [Source:HGNC Symbol;Acc:HGNC:28998]	-
ENSG00000148735	353.843118730884	18.8466951251346	4.22164500969428	4.1518297429946e-15	6.17206125087997e-12	PLEKHS1	10	113751454	113783429	+	5402	protein_coding	pleckstrin homology domain containing S1 [Source:HGNC Symbol;Acc:HGNC:26285]	-
ENSG00000154822	241.944227341299	9.91898984227611	4.59091423339089	4.48639039522536e-15	6.29889211489641e-12	PLCL2	3	16802651	17090594	+	5146	protein_coding	phospholipase C like 2 [Source:HGNC Symbol;Acc:HGNC:9064]	-
ENSG00000153071	162.304475857994	3.9671807881837	5.310552979266	5.76575318396951e-15	7.66905865606724e-12	DAB2	5	39371675	39462300	-	7717	protein_coding	DAB2, clathrin adaptor protein [Source:HGNC Symbol;Acc:HGNC:2662]	-
ENSG00000104967	13.1059575035158	271.798266282009	-4.36128857175495	7.68705140086005e-15	9.71335815012676e-12	NOVA2	19	45933734	45973546	-	8684	protein_coding	NOVA alternative splicing regulator 2 [Source:HGNC Symbol;Acc:HGNC:7887]	-
ENSG00000262003	96.7780981665227	1.38777878078145e-17	9.59850764900481	1.35073943042654e-14	1.59048060048312e-11	AC087392.1	17	909632	911212	+	820	antisense	uncharacterized LOC101927727 [Source:NCBI gene;Acc:101927727]	-
ENSG00000265972	21291.0329956403	1905.5678030104	3.48186638443399	1.38455892729617e-14	1.59048060048312e-11	TXNIP	1	145992435	145996600	-	3625	protein_coding	thioredoxin interacting protein [Source:HGNC Symbol;Acc:HGNC:16952]	-
ENSG00000152661	19.1545449466944	326.35644757651	-4.08191230097891	2.2180036729295e-14	2.43710386183801e-11	GJA1	6	121435577	121449727	+	3413	protein_coding	gap junction protein alpha 1 [Source:HGNC Symbol;Acc:HGNC:4274]	-
ENSG00000176907	1.38777878078145e-17	91.2602841173868	-9.51394745463573	4.26048446855974e-14	4.4862901453934e-11	TCIM	8	40153455	40155308	+	1854	protein_coding	transcriptional and immune response regulator [Source:HGNC Symbol;Acc:HGNC:1357]	-
ENSG00000140459	1.00879955422853	102.171920459679	-6.49636072494913	9.58400419406223e-14	9.68827815969363e-11	CYP11A1	15	74337759	74367740	-	3491	protein_coding	cytochrome P450 family 11 subfamily A member 1 [Source:HGNC Symbol;Acc:HGNC:2590]	-
ENSG00000064205	2112.97433995133	205.336481759009	3.36241556892322	2.17869714789595e-13	2.11769362775486e-10	WISP2	20	44714844	44728509	+	4981	protein_coding	WNT1 inducible signaling pathway protein 2 [Source:HGNC Symbol;Acc:HGNC:12770]	-
ENSG00000138759	1208.7103253426	116.059457598013	3.37911960760683	3.8859858712861e-13	3.63728277552379e-10	FRAS1	4	78057570	78544269	+	18960	protein_coding	Fraser extracellular matrix complex subunit 1 [Source:HGNC Symbol;Acc:HGNC:19185]	-
ENSG00000226950	15.1221532034109	233.111555894894	-3.93525111449963	8.6481319902189e-13	7.80555684488614e-10	DANCR	4	52712404	52720351	+	2285	processed_transcript	differentiation antagonizing non-protein coding RNA [Source:HGNC Symbol;Acc:HGNC:28964]	-
ENSG00000102962	3.02498776047254	111.099622908368	-5.14231433002964	1.27521895292482e-12	1.11128735787297e-09	CCL22	16	57358772	57366190	+	2929	protein_coding	C-C motif chemokine ligand 22 [Source:HGNC Symbol;Acc:HGNC:10621]	-
ENSG00000091536	12.0978597205459	197.400746289135	-4.01447284082963	1.71825324089436e-12	1.44745653012941e-09	MYO15A	17	18108706	18179806	+	20002	protein_coding	myosin XVA [Source:HGNC Symbol;Acc:HGNC:7594]	-
ENSG00000126266	24.1950349787579	305.525141993525	-3.6517077701838	1.79181045515996e-12	1.46073012331621e-09	FFAR1	19	35351552	35353862	+	2311	protein_coding	free fatty acid receptor 1 [Source:HGNC Symbol;Acc:HGNC:4498]	-
ENSG00000152270	269.162876594101	19.8386622291584	3.75364873394649	1.906955250355e-12	1.50601790896786e-09	PDE3B	11	14643723	14872044	+	11707	protein_coding	phosphodiesterase 3B [Source:HGNC Symbol;Acc:HGNC:8779]	-
ENSG00000105696	19.1545449466944	254.934828422864	-3.72574781092193	2.75458783470213e-12	2.10951344723006e-09	TMEM59L	19	18607430	18621039	+	2626	protein_coding	transmembrane protein 59 like [Source:HGNC Symbol;Acc:HGNC:13237]	-
ENSG00000169035	4.03308270017211	116.059457598013	-4.80460404528293	2.98861026074484e-12	2.22141642675128e-09	KLK7	19	50976482	50984099	-	2434	protein_coding	kallikrein related peptidase 7 [Source:HGNC Symbol;Acc:HGNC:6368]	-
ENSG00000148175	84.6809207793496	800.516641070906	-3.23893257408445	5.38935741825697e-12	3.89142401926258e-09	STOM	9	121338988	121370304	-	3198	protein_coding	stomatin [Source:HGNC Symbol;Acc:HGNC:3383]	-
ENSG00000099250	216.741774333366	15.8707936962261	3.76097930290061	7.12001518529669e-12	4.99825066007827e-09	NRP1	10	33177492	33336262	-	11522	protein_coding	neuropilin 1 [Source:HGNC Symbol;Acc:HGNC:8004]	-
ENSG00000198910	3751.1337867225	452.336247972038	3.05150625839442	9.35767847086448e-12	6.39154730582938e-09	L1CAM	X	153861514	153886174	-	7270	protein_coding	L1 cell adhesion molecule [Source:HGNC Symbol;Acc:HGNC:6470]	-
ENSG00000263753	6.04927521073364	125.979126970177	-4.35237091149358	1.11754440889489e-11	7.43225850041885e-09	LINC00667	18	5237826	5246508	+	6652	lincRNA	long intergenic non-protein coding RNA 667 [Source:HGNC Symbol;Acc:HGNC:27906]	-
ENSG00000132561	816.560156251703	91.2602841173868	3.15973446092942	1.22394042022802e-11	7.93113392307756e-09	MATN2	8	97868840	98036716	+	6933	protein_coding	matrilin 2 [Source:HGNC Symbol;Acc:HGNC:6908]	-
ENSG00000205572	13.1059575035158	182.521242279354	-3.78714278361534	1.60136920960734e-11	1.01174506662991e-08	SERF1B	5	70025247	70043113	+	3051	protein_coding	small EDRK-rich factor 1B [Source:HGNC Symbol;Acc:HGNC:10756]	-
ENSG00000116852	1.00879955422853	74.3968460826245	-6.03933685320507	2.42258462859131e-11	1.4932575300917e-08	KIF21B	1	200969390	201023700	-	12150	protein_coding	kinesin family member 21B [Source:HGNC Symbol;Acc:HGNC:29442]	-
ENSG00000148848	494.97685565284	53.5655401160272	3.20496553858065	3.05401365260587e-11	1.83764364353942e-08	ADAM12	10	126012381	126388455	-	9860	protein_coding	ADAM metallopeptidase domain 12 [Source:HGNC Symbol;Acc:HGNC:190]	-
ENSG00000189212	191.539321330797	14.8788265023196	3.67510952443959	3.56130146147987e-11	2.09305140777952e-08	DPY19L2P1	7	35079989	35186041	-	8272	transcribed_unprocessed_pseudogene	DPY19L2 pseudogene 1 [Source:HGNC Symbol;Acc:HGNC:22305]	-
ENSG00000166451	855.875982972272	103.163887398944	3.05091690674563	4.15205878544974e-11	2.3847915824065e-08	CENPN	16	81006498	81033114	+	3568	protein_coding	centromere protein N [Source:HGNC Symbol;Acc:HGNC:30873]	-
ENSG00000183379	2.01689436757532	81.3406146945493	-5.24971691693753	4.63278727863223e-11	2.60177333567986e-08	SYNDIG1L	14	74405893	74426102	-	2612	protein_coding	synapse differentiation inducing 1 like [Source:HGNC Symbol;Acc:HGNC:32388]	-
ENSG00000166446	79.6404302076943	1.98323897094656	5.2411683033267	5.68531264488368e-11	3.12346132959784e-08	CDYL2	16	80597906	80804329	-	8557	protein_coding	chromodomain Y like 2 [Source:HGNC Symbol;Acc:HGNC:23030]	-
ENSG00000265579	36.292211723349	343.219885427827	-3.23699598625573	6.29371188697533e-11	3.38414227250299e-08	AC023301.1	18	72743756	72745961	-	2206	sense_intronic	novel transcript , sense intronic to NETO1	-
ENSG00000130707	438.523360881579	3284.40183804504	-2.9045513088951	7.12200094492037e-11	3.74973349750057e-08	ASS1	9	130444929	130501274	+	3050	protein_coding	argininosuccinate synthase 1 [Source:HGNC Symbol;Acc:HGNC:758]	-
ENSG00000171243	16.130251104134	190.456977751895	-3.55149983298148	7.41679734871335e-11	3.79223354871623e-08	SOSTDC1	7	16461481	16530580	-	2473	protein_coding	sclerostin domain containing 1 [Source:HGNC Symbol;Acc:HGNC:21748]	-
ENSG00000196415	1.00879955422853	68.4450444015042	-5.91925302320478	7.50283623915051e-11	3.79223354871623e-08	PRTN3	19	840960	848175	+	1146	protein_coding	proteinase 3 [Source:HGNC Symbol;Acc:HGNC:9495]	-
ENSG00000086548	31.2517213432949	301.557274263156	-3.26529805162278	7.90570223149804e-11	3.91750797636115e-08	CEACAM6	19	41750977	41772208	+	3052	protein_coding	carcinoembryonic antigen related cell adhesion molecule 6 [Source:HGNC Symbol;Acc:HGNC:1818]	-
ENSG00000169554	77.6242339803462	1.98323897094656	5.20423281636054	8.60531247764968e-11	4.18218186413774e-08	ZEB2	2	144364364	144524583	-	25058	protein_coding	zinc finger E-box binding homeobox 2 [Source:HGNC Symbol;Acc:HGNC:14881]	zf-C2H2
ENSG00000107104	57.4622717688958	1.38777878078145e-17	8.84770788575256	9.91633080913427e-11	4.72840589072531e-08	KANK1	9	470291	746106	+	11908	protein_coding	KN motif and ankyrin repeat domains 1 [Source:HGNC Symbol;Acc:HGNC:19309]	-
ENSG00000115414	13453.0701041304	96145.4022120717	-2.83727097630901	1.06213531628694e-10	4.9707932802229e-08	FN1	2	215360440	215436172	-	17315	protein_coding	fibronectin 1 [Source:HGNC Symbol;Acc:HGNC:3778]	-
ENSG00000260284	4.03308270017211	94.2361849400721	-4.50445432310496	1.13871299109348e-10	5.23228267471173e-08	TPSP2	16	1286351	1288837	-	610	unprocessed_pseudogene	tryptase pseudogene 2 [Source:HGNC Symbol;Acc:HGNC:14136]	-
ENSG00000163520	5.04117864661044	102.171920459679	-4.30772410207423	1.18423171201308e-10	5.2850935541848e-08	FBLN2	3	13549131	13638422	+	4812	protein_coding	fibulin 2 [Source:HGNC Symbol;Acc:HGNC:3601]	-
ENSG00000149633	6.04927521073364	110.107655970114	-4.15830820379495	1.19203202195526e-10	5.2850935541848e-08	KIAA1755	20	38210488	38260772	-	8083	protein_coding	KIAA1755 [Source:HGNC Symbol;Acc:HGNC:29372]	-
ENSG00000283167	15.1221532034109	177.561407608169	-3.54279180915492	1.26660318535358e-10	5.51889581038889e-08	AC140479.7	2	110321402	110348941	+	3972	unprocessed_pseudogene	novel pseudogene, similar to zonadhesin (Zan)	-
ENSG00000187398	294.365329608811	30.7502996836494	3.25366051300256	1.29463212755035e-10	5.5454140893987e-08	LUZP2	11	24496970	25082631	+	8851	protein_coding	leucine zipper protein 2 [Source:HGNC Symbol;Acc:HGNC:23206]	-
ENSG00000099864	30.2436232768157	279.734001744284	-3.20408266991071	2.00541179506393e-10	8.44679448080927e-08	PALM	19	708939	748329	+	4908	protein_coding	paralemmin [Source:HGNC Symbol;Acc:HGNC:8594]	-
ENSG00000257242	87.7052151243247	3.9671807881837	4.42352360957455	3.38731472527104e-10	1.40334783175491e-07	LINC01619	12	91984976	92142914	-	3642	processed_transcript	long intergenic non-protein coding RNA 1619 [Source:HGNC Symbol;Acc:HGNC:27409]	-
ENSG00000197093	6.04927521073364	103.163887398944	-4.06444216023211	3.61157248647459e-10	1.47212354642235e-07	GAL3ST4	7	100159244	100168750	-	3397	protein_coding	galactose-3-O-sulfotransferase 4 [Source:HGNC Symbol;Acc:HGNC:24145]	-
ENSG00000107099	101.818588749408	5.9511185184657	4.06830635388517	4.24806503917641e-10	1.68018533350228e-07	DOCK8	9	214854	465259	+	13784	protein_coding	dedicator of cytokinesis 8 [Source:HGNC Symbol;Acc:HGNC:19191]	-
ENSG00000169071	180.450242011971	16.8627608618674	3.40996989559772	4.25498026844515e-10	1.68018533350228e-07	ROR2	9	91563091	91950162	-	5818	protein_coding	receptor tyrosine kinase like orphan receptor 2 [Source:HGNC Symbol;Acc:HGNC:10257]	-
ENSG00000070182	19.1545449466944	192.44091161979	-3.32026568256001	4.55832679671268e-10	1.77227745856189e-07	SPTB	14	64746283	64879907	-	14796	protein_coding	spectrin beta, erythrocytic [Source:HGNC Symbol;Acc:HGNC:11274]	-
ENSG00000215478	2.01689436757532	68.4450444015042	-5.00110635753685	6.07276066043285e-10	2.32531526379483e-07	CES5AP1	22	23359603	23387731	-	1560	transcribed_unprocessed_pseudogene	carboxylesterase 5A pseudogene 1 [Source:HGNC Symbol;Acc:HGNC:38516]	-
ENSG00000133135	118.956256746309	844.163186069884	-2.82579858603971	6.36458883684064e-10	2.40068491171099e-07	RNF128	X	106693794	106796993	+	3432	protein_coding	ring finger protein 128, E3 ubiquitin protein ligase [Source:HGNC Symbol;Acc:HGNC:21153]	-
ENSG00000146555	205.652695011454	21.8225963938246	3.22890279714255	8.51044503683154e-10	3.16288186721775e-07	SDK1	7	3301448	4269000	+	12062	protein_coding	sidekick cell adhesion molecule 1 [Source:HGNC Symbol;Acc:HGNC:19307]	-
ENSG00000180596	186.498830731126	18.8466951251346	3.29815631144628	8.69128480994374e-10	3.18327753212896e-07	HIST1H2BC	6	26114873	26123926	-	834	protein_coding	histone cluster 1 H2B family member c [Source:HGNC Symbol;Acc:HGNC:4757]	-
ENSG00000165905	32.2598194133571	266.838431617822	-3.04328660101017	1.12963491258319e-09	4.07830478725749e-07	LARGE2	11	45921621	45929096	+	3115	protein_coding	LARGE xylosyl- and glucuronyltransferase 2 [Source:HGNC Symbol;Acc:HGNC:16522]	-
ENSG00000184347	94.7619019340853	5.9511185184657	3.96481544646694	1.36285571722823e-09	4.85099854729463e-07	SLIT3	5	168661733	169301129	-	14260	protein_coding	slit guidance ligand 3 [Source:HGNC Symbol;Acc:HGNC:11087]	-
ENSG00000179111	25.2031330135116	219.224018828474	-3.11445897523374	1.43827952067223e-09	5.04836111755951e-07	HES7	17	8120590	8124092	-	1868	protein_coding	hes family bHLH transcription factor 7 [Source:HGNC Symbol;Acc:HGNC:15977]	bHLH
ENSG00000171848	946.604813866575	141.850597950028	2.73730192761091	1.53169376642638e-09	5.30259792672979e-07	RRM2	2	10120698	10131419	+	5323	protein_coding	ribonucleotide reductase regulatory subunit M2 [Source:HGNC Symbol;Acc:HGNC:10452]	-
ENSG00000183484	9.0735668060332	111.099622908368	-3.59603985676212	2.65340980371899e-09	9.06175304859276e-07	GPR132	14	105049389	105065445	-	4200	protein_coding	G protein-coupled receptor 132 [Source:HGNC Symbol;Acc:HGNC:17482]	-
ENSG00000140511	49.397486936358	355.123488616261	-2.84269545604785	3.02598460254063e-09	1.01963577167209e-06	HAPLN3	15	88877288	88895626	-	3524	protein_coding	hyaluronan and proteoglycan link protein 3 [Source:HGNC Symbol;Acc:HGNC:21446]	-
ENSG00000126583	15.1221532034109	147.802399563551	-3.27834887608645	3.06993884556099e-09	1.02083545401339e-06	PRKCG	19	53879190	53907652	+	3381	protein_coding	protein kinase C gamma [Source:HGNC Symbol;Acc:HGNC:9402]	-
ENSG00000152527	27.2193291029367	221.207952695278	-3.01694513271082	3.26101737747052e-09	1.07029131381084e-06	PLEKHH2	2	43637273	43767987	+	9835	protein_coding	pleckstrin homology, MyTH4 and FERM domain containing H2 [Source:HGNC Symbol;Acc:HGNC:30506]	-
ENSG00000156413	8.06546939521856	102.171920459679	-3.64280348902566	3.89549231015975e-09	1.25076833119836e-06	FUT6	19	5830610	5839731	-	4349	protein_coding	fucosyltransferase 6 [Source:HGNC Symbol;Acc:HGNC:4017]	-
ENSG00000092853	485.903972564441	72.4129121904945	2.74421984387957	3.90988834143204e-09	1.25076833119836e-06	CLSPN	1	35720218	35769967	-	5411	protein_coding	claspin [Source:HGNC Symbol;Acc:HGNC:19715]	-
ENSG00000280407	65.5270566368858	445.392479447376	-2.76258709530462	4.85552084905677e-09	1.53385903621703e-06	AC132872.4	17	82249067	82251844	+	2778	TEC	TEC	-
ENSG00000154025	1.00879955422853	51.5816061986497	-5.51202778867466	5.39109920169797e-09	1.68202295092977e-06	SLC5A10	17	18950345	19022595	+	6451	protein_coding	solute carrier family 5 member 10 [Source:HGNC Symbol;Acc:HGNC:23155]	-
ENSG00000105388	50.4055850378782	349.171687022115	-2.78924643509653	5.46265890971083e-09	1.68356482885625e-06	CEACAM5	19	41708585	41729798	+	3351	protein_coding	carcinoembryonic antigen related cell adhesion molecule 5 [Source:HGNC Symbol;Acc:HGNC:1817]	-
ENSG00000230937	2974.89823348219	17152.0995427504	-2.52742324434036	5.91896432700373e-09	1.80221766833781e-06	MIR205HG	1	209428820	209432838	+	3518	processed_transcript	MIR205 host gene [Source:HGNC Symbol;Acc:HGNC:43562]	-
ENSG00000184838	304.446310815302	42.6539035127433	2.83178280000441	6.91784306987093e-09	2.08128250073546e-06	PRR16	5	120464278	120687332	+	2274	protein_coding	proline rich 16 [Source:HGNC Symbol;Acc:HGNC:29654]	-
ENSG00000226919	4.03308270017211	72.4129121904945	-4.1249990941339	7.94878944284633e-09	2.36331537411309e-06	AL365184.1	1	240763382	240776044	+	1725	antisense	novel transcript	-
ENSG00000120327	157.263985260777	17.8547280036588	3.1298312453638	8.28736498028339e-09	2.41706572393156e-06	PCDHB14	5	141222932	141227759	+	4828	protein_coding	protocadherin beta 14 [Source:HGNC Symbol;Acc:HGNC:8685]	-
ENSG00000151623	90.7295094705966	6.94308667956636	3.68401730855567	8.37165228118122e-09	2.41706572393156e-06	NR3C2	4	148078762	148444698	-	6607	protein_coding	nuclear receptor subfamily 3 group C member 2 [Source:HGNC Symbol;Acc:HGNC:7979]	ESR-like
ENSG00000136928	151.215396544882	16.8627608618674	3.15516586849154	8.41649983008773e-09	2.41706572393156e-06	GABBR2	9	98288082	98709197	-	7632	protein_coding	gamma-aminobutyric acid type B receptor subunit 2 [Source:HGNC Symbol;Acc:HGNC:4507]	-
ENSG00000073756	243.960423582114	1425.4558080686	-2.54609648233356	9.55856175800397e-09	2.71420194099187e-06	PTGS2	1	186671791	186680427	-	5269	protein_coding	prostaglandin-endoperoxide synthase 2 [Source:HGNC Symbol;Acc:HGNC:9605]	-
ENSG00000184613	184.482634491351	22.814563458024	3.00850478598336	1.00062694377691e-08	2.80976045812555e-06	NELL2	12	44508275	44921848	-	6424	protein_coding	neural EGFL like 2 [Source:HGNC Symbol;Acc:HGNC:7751]	-
ENSG00000197565	75.6080377538434	482.095255933905	-2.67071255691395	1.03568287274562e-08	2.8762392923107e-06	COL4A6	X	108155607	108439497	-	9282	protein_coding	collagen type IV alpha 6 chain [Source:HGNC Symbol;Acc:HGNC:2208]	-
ENSG00000063127	2.01689436757532	56.5414409853976	-4.72602546233418	1.06397698755888e-08	2.92269852495521e-06	SLC6A16	19	49289638	49325225	-	3599	protein_coding	solute carrier family 6 member 16 [Source:HGNC Symbol;Acc:HGNC:13622]	-
ENSG00000205922	33.2679174866702	239.063357493986	-2.84056668536097	1.14903567488549e-08	3.11376516721523e-06	ONECUT3	19	1752373	1780988	+	8318	protein_coding	one cut homeobox 3 [Source:HGNC Symbol;Acc:HGNC:13399]	CUT
ENSG00000272482	21.1707409257833	170.617639067291	-3.0032385758931	1.15817476146815e-08	3.11376516721523e-06	AC254633.1	1	12618900	12619244	-	345	lincRNA	novel transcript	-
ENSG00000080031	61.4946641993662	398.770033636264	-2.69456484331774	1.26159026496597e-08	3.35609570276001e-06	PTPRH	19	55181248	55209506	-	4344	protein_coding	protein tyrosine phosphatase, receptor type H [Source:HGNC Symbol;Acc:HGNC:9672]	-
ENSG00000256417	56.4541736625648	1.98323897094656	4.7456707155826	1.37130944509536e-08	3.60997211421353e-06	AC006206.2	12	5290480	5383653	+	1604	lincRNA	novel transcript	-
ENSG00000088827	1.38777878078145e-17	39.678002589559	-8.31487659285883	1.50713727264673e-08	3.9208361632828e-06	SIGLEC1	20	3686970	3707128	-	7886	protein_coding	sialic acid binding Ig like lectin 1 [Source:HGNC Symbol;Acc:HGNC:11127]	-
ENSG00000278997	24.1950349787579	184.50517614764	-2.92446697159188	1.52042554606566e-08	3.9208361632828e-06	AL662907.1	1	33141871	33143230	-	1360	TEC	TEC	-
ENSG00000185885	56.4541736625648	367.027091804155	-2.69805485063609	1.53749546023618e-08	3.92480659303926e-06	IFITM1	11	313506	315272	+	1080	protein_coding	interferon induced transmembrane protein 1 [Source:HGNC Symbol;Acc:HGNC:5412]	-
ENSG00000272808	178.434045772369	1023.70920071969	-2.51951543310098	1.64419443938105e-08	4.15520818720378e-06	AC015712.6	15	100849831	100876836	+	8164	processed_transcript	novel transcript	-
ENSG00000170396	62.5027623081408	2.97521062357408	4.33602921662936	1.67587250202235e-08	4.19333167040681e-06	ZNF804A	2	184598366	184939492	+	4694	protein_coding	zinc finger protein 804A [Source:HGNC Symbol;Acc:HGNC:21711]	-
ENSG00000171236	64.5189585269203	405.713802161651	-2.65033697392971	1.88285561406642e-08	4.66505167438102e-06	LRG1	19	4536409	4540474	-	3133	protein_coding	leucine rich alpha-2-glycoprotein 1 [Source:HGNC Symbol;Acc:HGNC:29480]	-
ENSG00000131746	926.442851445546	5014.39216687901	-2.43614351722088	2.01307917321015e-08	4.93927542382204e-06	TNS4	17	40475828	40501597	-	4847	protein_coding	tensin 4 [Source:HGNC Symbol;Acc:HGNC:24352]	-
ENSG00000114279	1091.77094329893	194.424845487594	2.48861777284905	2.21475141249011e-08	5.38184593235096e-06	FGF12	3	192139395	192767764	-	7355	protein_coding	fibroblast growth factor 12 [Source:HGNC Symbol;Acc:HGNC:3668]	-
ENSG00000171451	255.049502906999	37.6940686303425	2.7542689990816	2.49941166731604e-08	6.01572682442008e-06	DSEL	18	67506582	67516980	-	9531	protein_coding	dermatan sulfate epimerase like [Source:HGNC Symbol;Acc:HGNC:18144]	-
ENSG00000111335	173.393555173642	22.814563458024	2.91913217322184	2.75571036533329e-08	6.57002946723611e-06	OAS2	12	112978395	113011723	+	6264	protein_coding	2'-5'-oligoadenylate synthetase 2 [Source:HGNC Symbol;Acc:HGNC:8087]	-
ENSG00000177283	83.6728226646715	6.94308667956636	3.56737103066105	2.86305958339766e-08	6.76217213005846e-06	FZD8	10	35638249	35642278	-	4030	protein_coding	frizzled class receptor 8 [Source:HGNC Symbol;Acc:HGNC:4046]	-
ENSG00000261061	214.725578092937	30.7502996836494	2.79877267255257	2.98922191843738e-08	6.99477928914347e-06	AC092718.4	16	81030770	81031485	+	716	sense_intronic	novel transcript	-
ENSG00000176406	23.1869369518066	171.609606001794	-2.88108796470054	3.02732943929397e-08	7.01896051282909e-06	RIMS2	8	103500748	104256094	+	13619	protein_coding	regulating synaptic membrane exocytosis 2 [Source:HGNC Symbol;Acc:HGNC:17283]	-
ENSG00000114948	105.850981217357	10.9109573043908	3.26335612463584	3.2319270583685e-08	7.42520551082626e-06	ADAM23	2	206443539	206621130	+	6421	protein_coding	ADAM metallopeptidase domain 23 [Source:HGNC Symbol;Acc:HGNC:202]	-
ENSG00000004948	212.709381852543	30.7502996836494	2.78517019679298	3.48418360999465e-08	7.89785633608228e-06	CALCR	7	93424487	93574730	-	4227	protein_coding	calcitonin receptor [Source:HGNC Symbol;Acc:HGNC:1440]	-
ENSG00000166342	158.272083380176	875.906127886968	-2.46744367993522	3.50015792039101e-08	7.89785633608228e-06	NETO1	18	72742314	72868146	-	5509	protein_coding	neuropilin and tolloid like 1 [Source:HGNC Symbol;Acc:HGNC:13823]	-
ENSG00000168702	70.5675471917842	4.95914996076603	3.7972725768564	3.62735722815928e-08	8.11243998849923e-06	LRP1B	2	140231423	142131701	-	17040	protein_coding	LDL receptor related protein 1B [Source:HGNC Symbol;Acc:HGNC:6693]	-
ENSG00000152779	26.2112310551621	184.50517614764	-2.80956026115266	3.96816683454835e-08	8.79679931953561e-06	SLC16A12	10	89430299	89556641	-	4835	protein_coding	solute carrier family 16 member 12 [Source:HGNC Symbol;Acc:HGNC:23094]	-
ENSG00000174885	1.38777878078145e-17	36.7021016471283	-8.20276915564415	4.1080198068081e-08	9.02764143979602e-06	NLRP6	11	278365	285359	+	3207	protein_coding	NLR family pyrin domain containing 6 [Source:HGNC Symbol;Acc:HGNC:22944]	-
ENSG00000130635	797.406291952016	144.826498757023	2.45996298043804	4.45043589826447e-08	9.69581172594309e-06	COL5A1	9	134641774	134844843	+	11189	protein_coding	collagen type V alpha 1 chain [Source:HGNC Symbol;Acc:HGNC:2209]	-
ENSG00000273274	15.1221532034109	124.987160033342	-3.03668278610385	4.72683127439341e-08	1.02099555526898e-05	ZBTB8B	1	32465069	32496686	+	12834	protein_coding	zinc finger and BTB domain containing 8B [Source:HGNC Symbol;Acc:HGNC:37057]	ZBTB
ENSG00000185924	345.778333764711	58.5253748943521	2.56013735648655	5.31064666206004e-08	1.13398749399034e-05	RTN4RL1	17	1934677	2025345	-	3625	protein_coding	reticulon 4 receptor like 1 [Source:HGNC Symbol;Acc:HGNC:21329]	-
ENSG00000248092	1.00879955422853	43.6458704835071	-5.2716536474101	5.33968470183803e-08	1.13398749399034e-05	NNT-AS1	5	43571594	43603230	-	6580	antisense	NNT antisense RNA 1 [Source:HGNC Symbol;Acc:HGNC:49005]	-
ENSG00000227300	5.04117864661044	68.4450444015042	-3.73061640032988	5.50009497723128e-08	1.15832000220491e-05	KRT16P2	17	16829999	16832830	-	1500	transcribed_unprocessed_pseudogene	keratin 16 pseudogene 2 [Source:HGNC Symbol;Acc:HGNC:37807]	-
ENSG00000101197	1.38777878078145e-17	35.7101346612586	-8.16337680182156	5.79163448172947e-08	1.20963790596915e-05	BIRC7	20	63235883	63240507	+	1562	protein_coding	baculoviral IAP repeat containing 7 [Source:HGNC Symbol;Acc:HGNC:13702]	-
ENSG00000069812	73.5918415282587	424.56117387281	-2.52634661132372	5.88099881296513e-08	1.21823444263324e-05	HES2	1	6412418	6424670	-	5407	protein_coding	hes family bHLH transcription factor 2 [Source:HGNC Symbol;Acc:HGNC:16005]	bHLH
ENSG00000169136	301.422016453322	49.5976722772284	2.60038451060797	6.63827411913791e-08	1.35345826715568e-05	ATF5	19	49928702	49933935	+	2954	protein_coding	activating transcription factor 5 [Source:HGNC Symbol;Acc:HGNC:790]	TF_bZIP
ENSG00000255181	2.01689436757532	49.5976722772284	-4.53743708935694	6.64090001295129e-08	1.35345826715568e-05	CCDC166	8	143706694	143708109	-	1320	protein_coding	coiled-coil domain containing 166 [Source:HGNC Symbol;Acc:HGNC:41910]	-
ENSG00000103241	62.5027623081408	3.9671807881837	3.93560408721157	7.07893811264606e-08	1.43119139186233e-05	FOXF1	16	86510527	86515418	+	3516	protein_coding	forkhead box F1 [Source:HGNC Symbol;Acc:HGNC:3809]	Fork
ENSG00000184185	6.04927521073364	73.404879136744	-3.57416342272907	7.77868719329067e-08	1.56018240276859e-05	KCNJ12	17	21376197	21419872	+	5617	protein_coding	potassium voltage-gated channel subfamily J member 12 [Source:HGNC Symbol;Acc:HGNC:6258]	-
ENSG00000283283	24.1950349787579	166.649771328949	-2.77773022709611	7.95775345033711e-08	1.58177813193195e-05	AC013268.4	2	110022447	110050064	-	3634	unprocessed_pseudogene	novel pseudogene, similar to zonadhesin (Zan)	-
ENSG00000168743	16.130251104134	125.979126970177	-2.9557062179637	8.01153849664803e-08	1.58177813193195e-05	NPNT	4	105894775	106004027	+	6117	protein_coding	nephronectin [Source:HGNC Symbol;Acc:HGNC:27405]	-
ENSG00000182585	192.547419450769	28.7663656642684	2.73740113302294	8.17164209078974e-08	1.60088169704216e-05	EPGN	4	74308473	74315307	+	1814	protein_coding	epithelial mitogen [Source:HGNC Symbol;Acc:HGNC:17470]	-
ENSG00000279806	47.3812907359851	281.717935609775	-2.56872510457117	8.28036566265015e-08	1.60970308481919e-05	AC018629.1	17	40473554	40475289	-	1736	TEC	TEC	-
ENSG00000268041	5.04117864661044	66.4611105043751	-3.68825963499888	8.39526912733577e-08	1.6195819953132e-05	AC010616.1	19	41907705	41928516	-	2078	protein_coding	Ets2 repressor factor-like [Source:NCBI gene;Acc:390937]	-
ENSG00000214946	2.01689436757532	48.6057053148547	-4.50836475582538	8.7216035797964e-08	1.6662488726752e-05	TBC1D26	17	15732247	15749192	+	5699	protein_coding	TBC1 domain family member 26 [Source:HGNC Symbol;Acc:HGNC:28745]	-
ENSG00000110375	400.215632288453	71.4209452438617	2.48427017230476	8.77617276022456e-08	1.6662488726752e-05	UPK2	11	118925164	118958559	+	1106	protein_coding	uroplakin 2 [Source:HGNC Symbol;Acc:HGNC:12579]	-
ENSG00000128422	31.2517213432949	201.368614024231	-2.68300382748231	8.89968724911095e-08	1.6662488726752e-05	KRT17	17	41619441	41624842	-	3130	protein_coding	keratin 17 [Source:HGNC Symbol;Acc:HGNC:6427]	-
ENSG00000137959	61.4946641993662	3.9671807881837	3.91219231757516	8.90090209762394e-08	1.6662488726752e-05	IFI44L	1	78619922	78646145	+	10240	protein_coding	interferon induced protein 44 like [Source:HGNC Symbol;Acc:HGNC:17817]	-
ENSG00000184557	196.579811930779	1018.74936606094	-2.37287796493658	9.20720416939562e-08	1.71091517477181e-05	SOCS3	17	78356778	78360077	-	2734	protein_coding	suppressor of cytokine signaling 3 [Source:HGNC Symbol;Acc:HGNC:19391]	-
ENSG00000142178	135.085826640778	17.8547280036588	2.91070631641737	9.30213045068733e-08	1.71593752372095e-05	SIK1	21	43414483	43427189	-	5268	protein_coding	salt inducible kinase 1 [Source:HGNC Symbol;Acc:HGNC:11142]	-
ENSG00000137648	348.802628127012	1755.78079632493	-2.33121907743321	1.01381543744574e-07	1.8566046184876e-05	TMPRSS4	11	118077012	118121890	+	9948	protein_coding	transmembrane serine protease 4 [Source:HGNC Symbol;Acc:HGNC:11878]	-
ENSG00000059804	29.2355252142976	188.473043883908	-2.68340374846883	1.04989205830358e-07	1.90883971924088e-05	SLC2A3	12	7919230	7936275	-	6159	protein_coding	solute carrier family 2 member 3 [Source:HGNC Symbol;Acc:HGNC:11007]	-
ENSG00000234444	60.4865660910301	3.9671807881837	3.88839435062551	1.12142192658807e-07	2.02432678062384e-05	ZNF736	7	64307459	64354860	+	9409	protein_coding	zinc finger protein 736 [Source:HGNC Symbol;Acc:HGNC:32467]	zf-C2H2
ENSG00000141574	206.660793131581	1053.4682086721	-2.34911465146696	1.15068490986785e-07	2.06241908100569e-05	SECTM1	17	82321024	82334074	-	2961	protein_coding	secreted and transmembrane 1 [Source:HGNC Symbol;Acc:HGNC:10707]	-
ENSG00000112599	1.38777878078145e-17	33.7262006806703	-8.08121061987029	1.16814322597595e-07	2.06442766481567e-05	GUCA1B	6	42184401	42194916	-	1113	protein_coding	guanylate cyclase activator 1B [Source:HGNC Symbol;Acc:HGNC:4679]	-
ENSG00000263612	1.38777878078145e-17	33.7262006806703	-8.08121061987029	1.16814322597595e-07	2.06442766481567e-05	AF186192.3	8	144713899	144714845	+	947	lincRNA	novel transcript	-
ENSG00000273340	11.0897619976089	97.2120857611367	-3.11768884617546	1.24619826315144e-07	2.18707795183078e-05	MICE	6	29741731	29748969	-	1157	transcribed_unprocessed_pseudogene	MHC class I polypeptide-related sequence E (pseudogene) [Source:HGNC Symbol;Acc:HGNC:7094]	-
ENSG00000003436	3520.27931699247	722.151253457392	2.28511687174866	1.33621737258899e-07	2.32888865103923e-05	TFPI	2	187464230	187565760	-	11714	protein_coding	tissue factor pathway inhibitor [Source:HGNC Symbol;Acc:HGNC:11760]	-
ENSG00000173546	84.6809207793496	456.304115700375	-2.42816765571948	1.40492791058698e-07	2.43187247646262e-05	CSPG4	15	75674322	75712848	-	8290	protein_coding	chondroitin sulfate proteoglycan 4 [Source:HGNC Symbol;Acc:HGNC:2466]	-
ENSG00000168542	59.4784679831561	3.9671807881837	3.86419723103981	1.4157502270136e-07	2.43393467599236e-05	COL3A1	2	188974320	189012746	+	6811	protein_coding	collagen type III alpha 1 chain [Source:HGNC Symbol;Acc:HGNC:2201]	-
ENSG00000105808	3.02498776047254	52.5735731578167	-4.06468359239918	1.51019395574309e-07	2.57875821956348e-05	RASA4	7	102573807	102616757	-	8077	protein_coding	RAS p21 protein activator 4 [Source:HGNC Symbol;Acc:HGNC:23181]	-
ENSG00000247317	48.3893888357077	275.766134013209	-2.50763830326768	1.55582406281638e-07	2.63884467889231e-05	LY6E-DT	8	142981738	143018437	-	3853	lincRNA	LY6E divergent transcript [Source:HGNC Symbol;Acc:HGNC:53728]	-
ENSG00000271503	58.4703698757692	3.9671807881837	3.83958734046218	1.79102021724828e-07	3.0026407522993e-05	CCL5	17	35871491	35880793	-	1512	protein_coding	C-C motif chemokine ligand 5 [Source:HGNC Symbol;Acc:HGNC:10632]	-
ENSG00000117115	171.377358934268	856.066789251323	-2.31971244758041	1.79407547323992e-07	3.0026407522993e-05	PADI2	1	17066761	17119435	-	5984	protein_coding	peptidyl arginine deiminase 2 [Source:HGNC Symbol;Acc:HGNC:18341]	-
ENSG00000240006	8.06546939521856	79.3566808069594	-3.2787377750453	1.90864954192857e-07	3.17338100155388e-05	LINC02004	3	134313576	134321171	+	294	lincRNA	long intergenic non-protein coding RNA 2004 [Source:HGNC Symbol;Acc:HGNC:52838]	-
ENSG00000188001	108.875275569165	559.468676628898	-2.36005863617215	1.94781152776203e-07	3.21732633526811e-05	TPRG1	3	188947214	189325304	+	9535	protein_coding	tumor protein p63 regulated 1 [Source:HGNC Symbol;Acc:HGNC:24759]	-
ENSG00000000971	925.434753324496	187.481076949878	2.30261336318049	2.0169223615636e-07	3.30984817671658e-05	CFH	1	196651878	196747504	+	8145	protein_coding	complement factor H [Source:HGNC Symbol;Acc:HGNC:4883]	-
ENSG00000165895	199.604106290907	32.7342336854472	2.60363946095577	2.07961255608986e-07	3.39070764629052e-05	ARHGAP42	11	100687653	100993941	+	8948	protein_coding	Rho GTPase activating protein 42 [Source:HGNC Symbol;Acc:HGNC:26545]	-
ENSG00000134245	100.810490632639	519.789999350337	-2.36485384950168	2.09421540551503e-07	3.39262895693434e-05	WNT2B	1	112466541	112530165	+	12561	protein_coding	Wnt family member 2B [Source:HGNC Symbol;Acc:HGNC:12781]	-
ENSG00000215915	116.940060510387	594.187519246344	-2.3439212563798	2.15299079157986e-07	3.46562950858638e-05	ATAD3C	1	1449689	1470158	+	3976	protein_coding	ATPase family, AAA domain containing 3C [Source:HGNC Symbol;Acc:HGNC:32151]	-
ENSG00000165186	32.2598194133571	1.38777878078145e-17	8.01726226515978	2.40483448154637e-07	3.84651753276202e-05	PTCHD1	X	23334016	23404372	+	13714	protein_coding	patched domain containing 1 [Source:HGNC Symbol;Acc:HGNC:26392]	-
ENSG00000168237	39.3165059805274	0.991269054719157	5.14203651517636	2.50561571577521e-07	3.98251071503591e-05	GLYCTK	3	52287089	52293476	+	3013	protein_coding	glycerate kinase [Source:HGNC Symbol;Acc:HGNC:24247]	-
ENSG00000113368	2681.541680245	575.340147539866	2.22032742317282	2.96942899320809e-07	4.69021309477217e-05	LMNB1	5	126776623	126837020	+	3633	protein_coding	lamin B1 [Source:HGNC Symbol;Acc:HGNC:6637]	-
ENSG00000164638	66.5351547472108	352.147587819205	-2.4018131611086	3.05091053429876e-07	4.78898205110549e-05	SLC29A4	7	5274369	5306870	+	5811	protein_coding	solute carrier family 29 member 4 [Source:HGNC Symbol;Acc:HGNC:23097]	-
ENSG00000072182	3.02498776047254	49.5976722772284	-3.98082462640379	3.2806087350271e-07	5.11774962664227e-05	ASIC4	2	219514170	219538772	+	5250	protein_coding	acid sensing ion channel subunit family member 4 [Source:HGNC Symbol;Acc:HGNC:21263]	-
ENSG00000170571	131.053434166112	640.809965045368	-2.28865642762667	3.41316393249058e-07	5.29186987128233e-05	EMB	5	50396192	50443248	-	5257	protein_coding	embigin [Source:HGNC Symbol;Acc:HGNC:30465]	-
ENSG00000138411	169.361162694964	27.7743986468794	2.60282103590506	3.94609103532986e-07	6.0808300393205e-05	HECW2	2	196189099	196593692	-	23683	protein_coding	HECT, C2 and WW domain containing E3 ubiquitin protein ligase 2 [Source:HGNC Symbol;Acc:HGNC:29853]	-
ENSG00000130066	1180.48357795269	5328.84568421802	-2.17432718209914	4.21740749550542e-07	6.45953468038866e-05	SAT1	X	23783173	23786226	+	2498	protein_coding	spermidine/spermine N1-acetyltransferase 1 [Source:HGNC Symbol;Acc:HGNC:10540]	-
ENSG00000008311	49.397486936358	262.870563886317	-2.40890636256718	4.38171563263473e-07	6.6707661125268e-05	AASS	7	122075647	122144280	-	4591	protein_coding	aminoadipate-semialdehyde synthase [Source:HGNC Symbol;Acc:HGNC:17366]	-
ENSG00000118194	130.045336047545	625.930461067128	-2.26589885723183	4.45134067944595e-07	6.73618452999749e-05	TNNT2	1	201359008	201377762	-	7259	protein_coding	troponin T2, cardiac type [Source:HGNC Symbol;Acc:HGNC:11949]	-
ENSG00000140600	4.03308270017211	53.5655401160272	-3.69093647654662	4.68596253879109e-07	7.00731628877682e-05	SH3GL3	15	83447228	83618743	+	3363	protein_coding	SH3 domain containing GRB2 like 3, endophilin A3 [Source:HGNC Symbol;Acc:HGNC:10832]	-
ENSG00000177098	4.03308270017211	53.5655401160272	-3.69093647654662	4.68596253879109e-07	7.00731628877682e-05	SCN4B	11	118133377	118152888	-	5649	protein_coding	sodium voltage-gated channel beta subunit 4 [Source:HGNC Symbol;Acc:HGNC:10592]	-
ENSG00000116729	193.555517570754	907.649069703789	-2.22866058469749	4.80156357649461e-07	7.13794792383364e-05	WLS	1	68098473	68233120	-	4469	protein_coding	wntless Wnt ligand secretion mediator [Source:HGNC Symbol;Acc:HGNC:30238]	-
ENSG00000115461	2505.12450905441	11167.5630440098	-2.15630482632777	4.8772228349325e-07	7.1831607253295e-05	IGFBP5	2	216672105	216695525	-	6442	protein_coding	insulin like growth factor binding protein 5 [Source:HGNC Symbol;Acc:HGNC:5474]	-
ENSG00000266010	5.04117864661044	58.5253748943521	-3.50518066215322	4.88882417203496e-07	7.1831607253295e-05	GATA6-AS1	18	22164886	22169878	-	3173	antisense	GATA6 antisense RNA 1 (head to head) [Source:HGNC Symbol;Acc:HGNC:48840]	-
ENSG00000111665	634.094396346934	132.922895525936	2.25302750035986	5.09974404026933e-07	7.44975325928824e-05	CDCA3	12	6844793	6852066	-	5653	protein_coding	cell division cycle associated 3 [Source:HGNC Symbol;Acc:HGNC:14624]	-
ENSG00000109705	48.3893888357077	2.97521062357408	3.96763499972923	5.57417038186832e-07	8.09600194773426e-05	NKX3-2	4	13540830	13545050	-	2801	protein_coding	NK3 homeobox 2 [Source:HGNC Symbol;Acc:HGNC:951]	Homeobox
ENSG00000186231	100.810490632639	13.8868592745589	2.84863410984432	6.00145545454283e-07	8.66678755698323e-05	KLHL32	6	96924620	97140754	+	4124	protein_coding	kelch like family member 32 [Source:HGNC Symbol;Acc:HGNC:21221]	-
ENSG00000130475	34.2760155629413	190.456977751895	-2.46992236721122	6.08218651090542e-07	8.73346690361374e-05	FCHO1	19	17747718	17788568	+	5694	protein_coding	FCH domain only 1 [Source:HGNC Symbol;Acc:HGNC:29002]	-
ENSG00000175287	5.04117864661044	57.5334079402449	-3.48057161802829	6.14415210397037e-07	8.73444552038372e-05	PHYHD1	9	128920895	128942041	+	2915	protein_coding	phytanoyl-CoA dioxygenase domain containing 1 [Source:HGNC Symbol;Acc:HGNC:23396]	-
ENSG00000273356	16.130251104134	110.107655970114	-2.76164351026508	6.15199154253048e-07	8.73444552038372e-05	LINC02019	3	50669989	50672048	+	2060	lincRNA	long intergenic non-protein coding RNA 2019 [Source:HGNC Symbol;Acc:HGNC:52854]	-
ENSG00000157657	292.349133367551	57.5334079402449	2.34268599969688	6.35439868901955e-07	8.97141696474313e-05	ZNF618	9	113876282	114056591	+	10384	protein_coding	zinc finger protein 618 [Source:HGNC Symbol;Acc:HGNC:29416]	zf-C2H2
ENSG00000095370	1.38777878078145e-17	28.7663656642684	-7.85264694045722	7.40189314449984e-07	0.000103922579748778	SH2D3C	9	127738317	127778741	-	4659	protein_coding	SH2 domain containing 3C [Source:HGNC Symbol;Acc:HGNC:16884]	-
ENSG00000196668	4.03308270017211	51.5816061986497	-3.63661786632612	7.68059942093318e-07	0.000107239838986643	LINC00173	12	116533422	116536518	+	2065	processed_transcript	long intergenic non-protein coding RNA 173 [Source:HGNC Symbol;Acc:HGNC:33791]	-
ENSG00000189057	396.183239805064	82.3325816379273	2.26488470890528	7.97913790664579e-07	0.000110795851454978	FAM111B	11	59107185	59127410	+	3863	protein_coding	family with sequence similarity 111 member B [Source:HGNC Symbol;Acc:HGNC:24200]	-
ENSG00000262583	9.0735668060332	76.3807799733343	-3.05620824769957	8.04485030283711e-07	0.000110795851454978	TMEM231P1	16	75499788	75516280	-	830	transcribed_unprocessed_pseudogene	TMEM231 pseudogene 1 [Source:HGNC Symbol;Acc:HGNC:53870]	-
ENSG00000213626	203.63649877123	921.536606748572	-2.17736155590174	8.06680779824152e-07	0.000110795851454978	LBH	2	30231369	30323730	+	4697	protein_coding	limb bud and heart development [Source:HGNC Symbol;Acc:HGNC:29532]	-
ENSG00000284485	29.2355252142976	164.665837459574	-2.48872580522177	8.488245497396e-07	0.000115954021735239	MIR205	1	209432133	209432242	+	110	miRNA	microRNA 205 [Source:HGNC Symbol;Acc:HGNC:31583]	-
ENSG00000105639	15.1221532034109	103.163887398944	-2.76014744888017	8.59574021225006e-07	0.000116791154109669	JAK3	19	17824780	17848071	-	6813	protein_coding	Janus kinase 3 [Source:HGNC Symbol;Acc:HGNC:6193]	-
ENSG00000168209	2395.24181385577	10300.5839457335	-2.10442563404737	8.72965940299861e-07	0.000117976445151113	DDIT4	10	72273920	72276036	+	2058	protein_coding	DNA damage inducible transcript 4 [Source:HGNC Symbol;Acc:HGNC:24944]	-
ENSG00000100814	524.211701160255	2286.48310477773	-2.12464599011113	8.86768105612097e-07	0.000119204274282069	CCNB1IP1	14	20311368	20333312	-	3680	protein_coding	cyclin B1 interacting protein 1 [Source:HGNC Symbol;Acc:HGNC:19437]	-
ENSG00000214922	28.2274271561726	159.706002785498	-2.49504396511183	8.99233367146509e-07	0.000119748008641013	HLA-F-AS1	6	29726601	29749049	-	4179	processed_transcript	HLA-F antisense RNA 1 [Source:HGNC Symbol;Acc:HGNC:26645]	-
ENSG00000112992	7.05737217023976	65.4691435550855	-3.19118791052647	9.00289713587865e-07	0.000119748008641013	NNT	5	43602692	43707405	+	8245	protein_coding	nicotinamide nucleotide transhydrogenase [Source:HGNC Symbol;Acc:HGNC:7863]	-
ENSG00000165215	171.377358934268	771.749600048503	-2.17014505435591	9.44157122807538e-07	0.000124925334071163	CLDN3	7	73768997	73770270	-	1274	protein_coding	claudin 3 [Source:HGNC Symbol;Acc:HGNC:2045]	-
ENSG00000172232	3.02498776047254	45.6298044202627	-3.86084572233543	9.57367076120477e-07	0.000126013441394358	AZU1	19	825097	832018	+	1783	protein_coding	azurocidin 1 [Source:HGNC Symbol;Acc:HGNC:913]	-
ENSG00000109805	733.896110327158	162.681903590055	2.17265240866449	1.02481814588299e-06	0.000134192767786295	NCAPG	4	17810902	17844862	+	4921	protein_coding	non-SMC condensin I complex subunit G [Source:HGNC Symbol;Acc:HGNC:24304]	-
ENSG00000154734	270.170974714643	53.5655401160272	2.33177855540007	1.03927772316769e-06	0.000135384673298421	ADAMTS1	21	26835747	26845409	-	7063	protein_coding	ADAM metallopeptidase with thrombospondin type 1 motif 1 [Source:HGNC Symbol;Acc:HGNC:217]	-
ENSG00000197415	96.7780981665227	13.8868592745589	2.78981486090288	1.06849213134646e-06	0.000137940071559347	VEPH1	3	157259742	157533619	-	6554	protein_coding	ventricular zone expressed PH domain containing 1 [Source:HGNC Symbol;Acc:HGNC:25735]	-
ENSG00000130822	10.0816643515556	79.3566808069594	-2.96122022073292	1.07177499579919e-06	0.000137940071559347	PNCK	X	153669730	153689010	-	5091	protein_coding	pregnancy up-regulated nonubiquitous CaM kinase [Source:HGNC Symbol;Acc:HGNC:13415]	-
ENSG00000177359	19.1545449466944	119.035358410596	-2.62782080446735	1.0752688389202e-06	0.000137940071559347	AC024940.1	12	31111652	31201235	-	7202	transcribed_unprocessed_pseudogene	alpha-2-macroglobulin like 1 pseudogene [Source:NCBI gene;Acc:144203]	-
ENSG00000164794	28.2274271561726	1.38777878078145e-17	7.82541246777788	1.08933521749243e-06	0.000138340098575219	KCNV1	8	109963645	109975847	-	6979	protein_coding	potassium voltage-gated channel modifier subfamily V member 1 [Source:HGNC Symbol;Acc:HGNC:18861]	-
ENSG00000284471	1.38777878078145e-17	27.7743986468794	-7.80224376257059	1.08933521749243e-06	0.000138340098575219	CR769775.4	9	61982796	61986934	+	4139	TEC	uncharacterized LOC100132874 [Source:NCBI gene;Acc:100132874]	-
ENSG00000234459	2.01689436757532	39.678002589559	-4.21641538151062	1.16336643760016e-06	0.000147002983055156	AC002064.2	7	90266034	90270216	-	289	antisense	novel transcript	-
ENSG00000114405	82.6647245501603	10.9109573043908	2.90713981982519	1.17163172739162e-06	0.000147310830918612	C3orf14	3	62318973	62336213	+	4430	protein_coding	chromosome 3 open reading frame 14 [Source:HGNC Symbol;Acc:HGNC:25024]	-
ENSG00000167703	255.049502906999	50.5896392384728	2.3309870991539	1.18289965568813e-06	0.000147991287616586	SLC43A2	17	1569267	1628886	-	10606	protein_coding	solute carrier family 43 member 2 [Source:HGNC Symbol;Acc:HGNC:23087]	-
ENSG00000227908	5.04117864661044	54.5575070733303	-3.40412091937612	1.23400904208356e-06	0.000153530701843749	FLJ31104	5	55995167	56003649	+	2289	antisense	uncharacterized LOC441072 [Source:NCBI gene;Acc:441072]	-
ENSG00000265203	26.2112310551621	147.802399563551	-2.48981248914491	1.2393266530597e-06	0.000153530701843749	RBP3	10	47348371	47357875	+	4276	protein_coding	retinol binding protein 3 [Source:HGNC Symbol;Acc:HGNC:9921]	-
ENSG00000135636	18.1464469796017	113.083556784542	-2.63138281906559	1.31807595414198e-06	0.000162489831771103	DYSF	2	71453722	71686768	+	8386	protein_coding	dysferlin [Source:HGNC Symbol;Acc:HGNC:3097]	-
ENSG00000175745	478.847285717947	105.14782127706	2.18579793447596	1.34646682266121e-06	0.000165184026904341	NR2F1	5	93583224	93594615	+	4314	protein_coding	nuclear receptor subfamily 2 group F member 1 [Source:HGNC Symbol;Acc:HGNC:7975]	RXR-like
ENSG00000197353	7.05737217023976	63.4852096549488	-3.1468797000399	1.3584850518343e-06	0.000165853305458726	LYPD2	8	142750150	142752534	-	594	protein_coding	LY6/PLAUR domain containing 2 [Source:HGNC Symbol;Acc:HGNC:25215]	-
ENSG00000108370	19.1545449466944	117.051424535636	-2.60359890780395	1.37175196126573e-06	0.000166667863293787	RGS9	17	65100812	65227703	+	6990	protein_coding	regulator of G protein signaling 9 [Source:HGNC Symbol;Acc:HGNC:10004]	-
ENSG00000257122	138.11012099717	23.8065305120343	2.53009201289133	1.43736976965733e-06	0.000173804826884115	RRN3P3	16	22418672	22437715	-	3366	transcribed_unprocessed_pseudogene	RRN3 homolog, RNA polymerase I transcription factor pseudogene 3 [Source:HGNC Symbol;Acc:HGNC:37620]	-
ENSG00000261150	657.280653129993	2763.61919891555	-2.07177017053393	1.49171547242687e-06	0.000179517301996057	EPPK1	8	143857324	143878464	-	16002	protein_coding	epiplakin 1 [Source:HGNC Symbol;Acc:HGNC:15577]	-
ENSG00000233221	5.04117864661044	53.5655401160272	-3.37770977602026	1.5631588562531e-06	0.000187223462631415	AC133785.1	2	130830978	130836994	-	3412	antisense	novel transcript, antisense to ARHGEF4	-
ENSG00000163273	93.753803818034	13.8868592745589	2.74407120084059	1.65973914961634e-06	0.000197853432967472	NPPC	2	231921820	231926403	-	1071	protein_coding	natriuretic peptide C [Source:HGNC Symbol;Acc:HGNC:7941]	-
ENSG00000175806	128.029139810537	21.8225963938246	2.54569336952043	1.6938858184884e-06	0.000200975973731637	MSRA	8	10054268	10428891	+	4162	protein_coding	methionine sulfoxide reductase A [Source:HGNC Symbol;Acc:HGNC:7377]	-
ENSG00000183023	576.632803450534	130.938961653217	2.13768549935612	1.78433225051955e-06	0.00021071796558472	SLC8A1	2	40097270	40611053	-	21922	protein_coding	solute carrier family 8 member A1 [Source:HGNC Symbol;Acc:HGNC:11068]	-
ENSG00000120337	609.900041443046	2539.4346723563	-2.05763999545289	1.79490237616119e-06	0.000210980338838816	TNFSF18	1	173039960	173050963	-	2008	protein_coding	TNF superfamily member 18 [Source:HGNC Symbol;Acc:HGNC:11932]	-
ENSG00000129951	55.4460755568074	263.862530819206	-2.24808510490942	1.84947247935698e-06	0.000216388280084767	PLPPR3	19	812488	821977	-	2741	protein_coding	phospholipid phosphatase related 3 [Source:HGNC Symbol;Acc:HGNC:23497]	-
ENSG00000182481	3842.87071574188	932.448242998014	2.04294113528552	1.85846804276344e-06	0.000216438729846625	KPNA2	17	68035519	68046842	+	3140	protein_coding	karyopherin subunit alpha 2 [Source:HGNC Symbol;Acc:HGNC:6395]	-
ENSG00000197106	173.393555173642	32.7342336854472	2.40068407114627	1.87007499778337e-06	0.000216791446532024	SLC6A17	1	110150486	110202202	+	6644	protein_coding	solute carrier family 6 member 17 [Source:HGNC Symbol;Acc:HGNC:31399]	-
ENSG00000204387	569.576116603693	2356.91275692714	-2.04869986702092	2.02277264998525e-06	0.000233422421965422	C6orf48	6	31834608	31839766	+	1801	protein_coding	chromosome 6 open reading frame 48 [Source:HGNC Symbol;Acc:HGNC:19078]	-
ENSG00000171320	307.470605177308	66.4611105043751	2.20772400161737	2.06219067112155e-06	0.000235936806758256	ESCO2	8	27771949	27812640	+	7973	protein_coding	establishment of sister chromatid cohesion N-acetyltransferase 2 [Source:HGNC Symbol;Acc:HGNC:27230]	-
ENSG00000233901	275.211465317412	1155.64080264107	-2.06958590144996	2.07574795219837e-06	0.000235936806758256	LINC01503	9	129332300	129359538	+	1594	lincRNA	long intergenic non-protein coding RNA 1503 [Source:HGNC Symbol;Acc:HGNC:51184]	-
ENSG00000140297	21.1707409257833	122.011259222353	-2.51990900896859	2.07922654387573e-06	0.000235936806758256	GCNT3	15	59594875	59640239	+	6475	protein_coding	glucosaminyl (N-acetyl) transferase 3, mucin type [Source:HGNC Symbol;Acc:HGNC:4205]	-
ENSG00000155115	266.138582232503	55.549474029773	2.25774613036001	2.08190518783995e-06	0.000235936806758256	GTF3C6	6	110958560	110967890	+	1067	protein_coding	general transcription factor IIIC subunit 6 [Source:HGNC Symbol;Acc:HGNC:20872]	-
ENSG00000230724	4.03308270017211	47.6137383512851	-3.52143124768002	2.12165007583693e-06	0.000239095956366342	LINC01001	11	127204	139612	-	3823	lincRNA	long intergenic non-protein coding RNA 1001 [Source:HGNC Symbol;Acc:HGNC:38540]	-
ENSG00000145198	17.138349030951	105.14782127706	-2.60841516662777	2.1369487584835e-06	0.000239095956366342	VWA5B2	3	184230429	184242329	+	5730	protein_coding	von Willebrand factor A domain containing 5B2 [Source:HGNC Symbol;Acc:HGNC:25144]	-
ENSG00000214456	2.01689436757532	37.6940686303425	-4.1426532283578	2.14569698137885e-06	0.000239095956366342	PLIN5	19	4522531	4535224	-	4815	protein_coding	perilipin 5 [Source:HGNC Symbol;Acc:HGNC:33196]	-
ENSG00000232310	87.7052151243247	12.8948920057617	2.75391395561065	2.14762512247387e-06	0.000239095956366342	AL078590.3	6	134520163	134673960	-	3342	lincRNA	uncharacterized LOC101928304 [Source:NCBI gene;Acc:101928304]	-
ENSG00000112984	2384.1527345238	583.275882995263	2.03099075760993	2.39018321279147e-06	0.000264121721285944	KIF20A	5	138178719	138187715	+	3958	protein_coding	kinesin family member 20A [Source:HGNC Symbol;Acc:HGNC:9787]	-
ENSG00000122952	734.904208448182	172.601572936266	2.08930460302265	2.39626938354668e-06	0.000264121721285944	ZWINT	10	56357228	56361275	-	2378	protein_coding	ZW10 interacting kinetochore protein [Source:HGNC Symbol;Acc:HGNC:13195]	-
ENSG00000183486	26.2112310551621	1.38777878078145e-17	7.71898644947172	2.40376685247575e-06	0.000264121721285944	MX2	21	41361943	41409390	+	13047	protein_coding	MX dynamin like GTPase 2 [Source:HGNC Symbol;Acc:HGNC:7533]	-
ENSG00000075218	420.37759470569	95.2281518805999	2.14074969996208	2.47953785833758e-06	0.000271267882060205	GTSE1	22	46296741	46330810	+	4242	protein_coding	G2 and S-phase expressed 1 [Source:HGNC Symbol;Acc:HGNC:13698]	-
ENSG00000138131	42.3408002537011	206.328448692655	-2.28147106261731	2.52438236684786e-06	0.000274747203019429	LOXL4	10	98247690	98268250	-	3653	protein_coding	lysyl oxidase like 4 [Source:HGNC Symbol;Acc:HGNC:17171]	-
ENSG00000243137	43.348898347718	210.296316427061	-2.27508674727805	2.53308397845548e-06	0.000274747203019429	PSG4	19	43192702	43207299	-	6274	protein_coding	pregnancy specific beta-1-glycoprotein 4 [Source:HGNC Symbol;Acc:HGNC:9521]	-
ENSG00000103485	7.05737217023976	60.5093088004857	-3.07775645258926	2.54728052245273e-06	0.000275106296424894	QPRT	16	29679008	29698699	+	3642	protein_coding	quinolinate phosphoribosyltransferase [Source:HGNC Symbol;Acc:HGNC:9755]	-
ENSG00000159216	755.066170868699	179.545341476726	2.07148294190299	2.60483134675495e-06	0.000280124671468899	RUNX1	21	34787801	36004667	-	15574	protein_coding	runt related transcription factor 1 [Source:HGNC Symbol;Acc:HGNC:10471]	Runt
ENSG00000123416	3486.00398087536	863.010557773811	2.01396548621934	2.65510435733449e-06	0.000284321175078633	TUBA1B	12	49127782	49131397	-	3574	protein_coding	tubulin alpha 1b [Source:HGNC Symbol;Acc:HGNC:18809]	-
ENSG00000104894	11.0897619976089	78.3647138627271	-2.80720525110381	2.72922767359035e-06	0.00029102549268766	CD37	19	49335171	49343335	+	4161	protein_coding	CD37 molecule [Source:HGNC Symbol;Acc:HGNC:1666]	-
ENSG00000140563	44.3569964430409	212.280250294158	-2.25555268380123	2.91554135651218e-06	0.000309586391436033	MCTP2	15	94231538	94483952	+	12978	protein_coding	multiple C2 and transmembrane domain containing 2 [Source:HGNC Symbol;Acc:HGNC:25636]	-
ENSG00000186007	107.86717745182	467.215751953159	-2.11355921556062	2.93676361232969e-06	0.000310535104647681	LEMD1	1	205381378	205457091	-	2199	protein_coding	LEM domain containing 1 [Source:HGNC Symbol;Acc:HGNC:18725]	-
ENSG00000244219	9.0735668060332	69.4370113493834	-2.91894041164102	2.95561641372554e-06	0.0003112264083653	TMEM225B	7	99598066	99610813	+	1410	protein_coding	transmembrane protein 225B [Source:HGNC Symbol;Acc:HGNC:53075]	-
ENSG00000126709	307.470605177308	68.4450444015042	2.16536723628638	3.0500593281725e-06	0.000319838586479566	IFI6	1	27666061	27672218	-	865	protein_coding	interferon alpha inducible protein 6 [Source:HGNC Symbol;Acc:HGNC:4054]	-
ENSG00000023171	76.6161358669848	10.9109573043908	2.79768728148792	3.24190966513448e-06	0.000338551822550738	GRAMD1B	11	123358428	123627774	+	14863	protein_coding	GRAM domain containing 1B [Source:HGNC Symbol;Acc:HGNC:29214]	-
ENSG00000167103	20.1626429294965	114.075523722469	-2.49295324109303	3.29902256166885e-06	0.00034309834641356	PIP5KL1	9	127920879	127930797	-	3341	protein_coding	phosphatidylinositol-4-phosphate 5-kinase like 1 [Source:HGNC Symbol;Acc:HGNC:28711]	-
ENSG00000131650	61.4946641993662	280.725968677033	-2.18836147784215	3.40896157677789e-06	0.000353079003968569	KREMEN2	16	2963944	2968383	+	2614	protein_coding	kringle containing transmembrane protein 2 [Source:HGNC Symbol;Acc:HGNC:18797]	-
ENSG00000226125	9.0735668060332	68.4450444015042	-2.89821942131616	3.57705485844338e-06	0.000368976858704413	LINC01907	2	230690921	230700529	-	2609	lincRNA	long intergenic non-protein coding RNA 1907 [Source:HGNC Symbol;Acc:HGNC:52726]	-
ENSG00000181577	1.38777878078145e-17	24.7984975570087	-7.63952043719147	3.60565027871362e-06	0.000370414609120531	C6orf223	6	44000580	44005958	+	3917	protein_coding	chromosome 6 open reading frame 223 [Source:HGNC Symbol;Acc:HGNC:28692]	-
ENSG00000258053	31.2517213432949	0.991269054719157	4.81201004498101	3.67596127893514e-06	0.0003745923122631	AC025575.2	12	71047402	71118247	-	565	lincRNA	novel transcript	-
ENSG00000134516	31.2517213432949	0.991269054719157	4.81201004498101	3.67596127893514e-06	0.0003745923122631	DOCK2	5	169637247	170083382	+	13210	protein_coding	dedicator of cytokinesis 2 [Source:HGNC Symbol;Acc:HGNC:2988]	-
ENSG00000162896	19.1545449466944	109.115689031745	-2.50242749208479	3.71006146513412e-06	0.000376548888943251	PIGR	1	206928518	206946466	-	4376	protein_coding	polymeric immunoglobulin receptor [Source:HGNC Symbol;Acc:HGNC:8968]	-
ENSG00000215866	23.1869369518066	124.987160033342	-2.42413129356502	3.75475351707683e-06	0.000379244331663716	LINC01356	1	112820170	112850643	-	1823	lincRNA	long intergenic non-protein coding RNA 1356 [Source:HGNC Symbol;Acc:HGNC:50587]	-
ENSG00000117016	99.8023925159629	427.537074669233	-2.09753126999013	3.76663213230423e-06	0.000379244331663716	RIMS3	1	40620679	40665657	-	7235	protein_coding	regulating synaptic membrane exocytosis 3 [Source:HGNC Symbol;Acc:HGNC:21292]	-
ENSG00000183828	184.482634491351	37.6940686303425	2.28724555926708	3.94933577419647e-06	0.000396061959069417	NUDT14	14	105172938	105181323	-	1916	protein_coding	nudix hydrolase 14 [Source:HGNC Symbol;Acc:HGNC:20141]	-
ENSG00000214145	15.1221532034109	92.2522510584713	-2.59907302882543	4.13276447071503e-06	0.000412819066023361	LINC00887	3	194296465	194312803	-	4153	lincRNA	long intergenic non-protein coding RNA 887 [Source:HGNC Symbol;Acc:HGNC:48574]	-
ENSG00000159403	17.138349030951	100.187986580719	-2.53879099314054	4.18835138583254e-06	0.000416031245134932	C1R	12	7080199	7092607	-	5885	protein_coding	complement C1r [Source:HGNC Symbol;Acc:HGNC:1246]	-
ENSG00000105339	517.155014313592	2041.46727265168	-1.9806797913928	4.1988548920353e-06	0.000416031245134932	DENND3	8	141117278	141195808	+	14670	protein_coding	DENN domain containing 3 [Source:HGNC Symbol;Acc:HGNC:29134]	-
ENSG00000073670	20.1626429294965	112.09158984651	-2.46767010033193	4.21430827613733e-06	0.000416031245134932	ADAM11	17	44759031	44781846	+	4770	protein_coding	ADAM metallopeptidase domain 11 [Source:HGNC Symbol;Acc:HGNC:189]	-
ENSG00000266094	315.535390142781	1258.80536354057	-1.99575722461622	4.3941850849472e-06	0.000432100566018621	RASSF5	1	206507530	206589448	+	6976	protein_coding	Ras association domain family member 5 [Source:HGNC Symbol;Acc:HGNC:17609]	-
ENSG00000284713	10.0816643515556	71.4209452438617	-2.80946919619262	4.47935017760787e-06	0.000438767975536845	AP003071.5	11	69155478	69159752	+	2900	protein_coding	novel protein	-
ENSG00000204970	82.6647245501603	12.8948920057617	2.66864765366648	4.72558785962029e-06	0.000459693601224981	PCDHA1	5	140786136	141012347	+	5595	protein_coding	protocadherin alpha 1 [Source:HGNC Symbol;Acc:HGNC:8663]	-
ENSG00000184925	35.2841136419109	169.625672132755	-2.26125818502603	4.72935803729404e-06	0.000459693601224981	LCN12	9	136949551	136955497	+	2819	protein_coding	lipocalin 12 [Source:HGNC Symbol;Acc:HGNC:28733]	-
ENSG00000102547	338.721646919415	79.3566808069594	2.09192314824811	5.03855219823441e-06	0.00048787084733249	CAB39L	13	49308650	49444126	-	5006	protein_coding	calcium binding protein 39 like [Source:HGNC Symbol;Acc:HGNC:20290]	-
ENSG00000115008	8.06546939521856	61.5012757525761	-2.9116645294182	5.0842894039196e-06	0.000490420464946016	IL1A	2	112773915	112784590	-	2124	protein_coding	interleukin 1 alpha [Source:HGNC Symbol;Acc:HGNC:5991]	-
ENSG00000203392	81.6566264358225	350.163653954482	-2.09871039733136	5.15179562442115e-06	0.000495042505780879	AC105020.1	15	75678548	75680752	+	2205	antisense	novel transcript, antisense to CSPG4	-
ENSG00000020181	86.6971170091819	369.011025668755	-2.08803199549915	5.1898680333774e-06	0.000496811912649673	ADGRA2	8	37784191	37844896	+	7061	protein_coding	adhesion G protein-coupled receptor A2 [Source:HGNC Symbol;Acc:HGNC:17849]	-
ENSG00000188368	30.2436232768157	0.991269054719157	4.76489589788249	5.24925396734942e-06	0.000498718594973138	PRR19	19	42302098	42310821	+	2575	protein_coding	proline rich 19 [Source:HGNC Symbol;Acc:HGNC:33728]	-
ENSG00000185352	30.2436232768157	0.991269054719157	4.76489589788249	5.24925396734942e-06	0.000498718594973138	HS6ST3	13	96090839	96839562	+	7806	protein_coding	heparan sulfate 6-O-sulfotransferase 3 [Source:HGNC Symbol;Acc:HGNC:19134]	-
ENSG00000158406	321.583978866997	75.3888130281502	2.09092787516301	5.42141819102217e-06	0.000513146369001919	HIST1H4H	6	26277609	26285638	-	2163	protein_coding	histone cluster 1 H4 family member h [Source:HGNC Symbol;Acc:HGNC:4788]	-
ENSG00000140450	191.539321330797	40.6699695658948	2.23208978174928	5.63829609113937e-06	0.000531126658133797	ARRDC4	15	97960698	97973838	+	4072	protein_coding	arrestin domain containing 4 [Source:HGNC Symbol;Acc:HGNC:28087]	-
ENSG00000158234	213.717479972736	46.6217713864472	2.19358455033411	5.65341370045867e-06	0.000531126658133797	FAIM	3	138608606	138633376	+	4072	protein_coding	Fas apoptotic inhibitory molecule [Source:HGNC Symbol;Acc:HGNC:18703]	-
ENSG00000233297	6.04927521073364	52.5735731578167	-3.09360191552231	5.70285074984705e-06	0.000533786830185684	RASA4DP	7	102681836	102690469	-	1199	unprocessed_pseudogene	RAS p21 protein activator 4CD, pseudogene [Source:HGNC Symbol;Acc:HGNC:44226]	-
ENSG00000074181	1189.5564610423	4547.17574206274	-1.93443611979592	5.74491413975e-06	0.000535739742213144	NOTCH3	19	15159038	15200981	-	9394	protein_coding	notch 3 [Source:HGNC Symbol;Acc:HGNC:7883]	-
ENSG00000165272	162.304475857994	650.729634364112	-2.00252944297873	5.8391493484428e-06	0.000542525670345024	AQP3	9	33441154	33447633	-	2950	protein_coding	aquaporin 3 (Gill blood group) [Source:HGNC Symbol;Acc:HGNC:636]	-
ENSG00000104419	978.863953740295	3738.72269275113	-1.93323047891295	5.94529780731329e-06	0.000550364711305573	NDRG1	8	133237171	133302022	-	9823	protein_coding	N-myc downstream regulated 1 [Source:HGNC Symbol;Acc:HGNC:7679]	-
ENSG00000251455	44.3569964430409	3.9671807881837	3.44201686818773	6.09356510845757e-06	0.000561296830082944	AC092611.1	4	151674483	151677893	+	2565	antisense	uncharacterized LOC107986197 [Source:NCBI gene;Acc:107986197]	-
ENSG00000155629	20.1626429294965	109.115689031745	-2.42889467753298	6.10781213488484e-06	0.000561296830082944	PIK3AP1	10	96593312	96720514	-	5691	protein_coding	phosphoinositide-3-kinase adaptor protein 1 [Source:HGNC Symbol;Acc:HGNC:30034]	-
ENSG00000140451	284.284348402648	66.4611105043751	2.09465773641553	6.48506957068794e-06	0.000592662692247607	PIF1	15	64815632	64825668	-	4656	protein_coding	PIF1 5'-to-3' DNA helicase [Source:HGNC Symbol;Acc:HGNC:26220]	-
ENSG00000123358	24.1950349787579	123.995193096428	-2.35156900149447	6.49602586865255e-06	0.000592662692247607	NR4A1	12	52022832	52059507	+	7295	protein_coding	nuclear receptor subfamily 4 group A member 1 [Source:HGNC Symbol;Acc:HGNC:7980]	NGFIB-like
ENSG00000270765	5.04117864661044	47.6137383512851	-3.20820454715365	6.74687246951608e-06	0.000613334392264786	GAS2L2	17	35744511	35752878	-	3014	protein_coding	growth arrest specific 2 like 2 [Source:HGNC Symbol;Acc:HGNC:24846]	-
ENSG00000148677	89.721411355037	372.978893397915	-2.0540581768225	6.94107890723014e-06	0.000627867074724928	ANKRD1	10	90912096	90921276	-	1979	protein_coding	ankyrin repeat domain 1 [Source:HGNC Symbol;Acc:HGNC:15819]	-
ENSG00000280916	3.02498776047254	38.6860356110944	-3.62339320482714	6.95642532933601e-06	0.000627867074724928	FOXCUT	6	1605531	1606079	+	333	lincRNA	FOXC1 upstream transcript [Source:HGNC Symbol;Acc:HGNC:50650]	-
ENSG00000257137	6.04927521073364	51.5816061986497	-3.06618698317671	7.19999223810923e-06	0.000647538091962621	C12orf80	12	52205556	52213583	-	1940	lincRNA	chromosome 12 open reading frame 80 [Source:HGNC Symbol;Acc:HGNC:27473]	-
ENSG00000261578	157.263985260777	621.962593339571	-1.98279096189269	7.38917435808912e-06	0.000662195795665349	AP003119.3	11	76800364	76804555	+	4192	sense_overlapping	novel transcript, overlapping to TSKU	-
ENSG00000183386	171.377358934268	673.544873796993	-1.97382053666926	7.44136456004688e-06	0.000664516484669628	FHL3	1	37996770	38005606	-	2004	protein_coding	four and a half LIM domains 3 [Source:HGNC Symbol;Acc:HGNC:3704]	-
ENSG00000159450	172.385457053946	36.7021016471283	2.22781206831025	7.54816364441869e-06	0.000671680252189258	TCHH	1	152106317	152115454	-	6995	protein_coding	trichohyalin [Source:HGNC Symbol;Acc:HGNC:11791]	-
ENSG00000145506	27.2193291029367	133.914862462194	-2.29339182677589	7.61746613186832e-06	0.000675468786261671	NKD2	5	1008829	1038943	+	2885	protein_coding	naked cuticle homolog 2 [Source:HGNC Symbol;Acc:HGNC:17046]	-
ENSG00000111275	21.1707409257833	111.099622908368	-2.38489442844709	7.6870127256437e-06	0.000676885664120096	ALDH2	12	111766887	111817529	+	9720	protein_coding	aldehyde dehydrogenase 2 family member [Source:HGNC Symbol;Acc:HGNC:404]	-
ENSG00000123201	110.891471804072	20.8306293180754	2.40530885040984	7.6870127256437e-06	0.000676885664120096	GUCY1B2	13	50994511	51080862	-	4060	transcribed_unitary_pseudogene	guanylate cyclase 1 soluble subunit beta 2 (pseudogene) [Source:HGNC Symbol;Acc:HGNC:4686]	-
ENSG00000213445	294.365329608811	1127.86572855255	-1.93746724239601	7.971843229557e-06	0.000699529243393627	SIPA1	11	65638097	65650930	+	4668	protein_coding	signal-induced proliferation-associated 1 [Source:HGNC Symbol;Acc:HGNC:10885]	-
ENSG00000058091	818.576352493779	211.288283360618	1.95326548514721	8.05005862980222e-06	0.000703948379558345	CDK14	7	90466424	91210590	+	6841	protein_coding	cyclin dependent kinase 14 [Source:HGNC Symbol;Acc:HGNC:8883]	-
ENSG00000151715	139.118219116037	550.54097424137	-1.98357921728843	8.1512760878829e-06	0.000708870156064806	TMEM45B	11	129815819	129860003	+	3027	protein_coding	transmembrane protein 45B [Source:HGNC Symbol;Acc:HGNC:25194]	-
ENSG00000148773	4926.57619591653	1320.30731330711	1.89961069519716	8.16244125573198e-06	0.000708870156064806	MKI67	10	128096659	128126385	-	12807	protein_coding	marker of proliferation Ki-67 [Source:HGNC Symbol;Acc:HGNC:7107]	-
ENSG00000167552	698.612676091455	179.545341476726	1.95939187151535	8.24151520026999e-06	0.00070944455601205	TUBA1A	12	49184796	49189324	-	3421	protein_coding	tubulin alpha 1a [Source:HGNC Symbol;Acc:HGNC:20766]	-
ENSG00000173597	1.38777878078145e-17	22.814563458024	-7.51985521298972	8.28134473027678e-06	0.00070944455601205	SULT1B1	4	69721162	69787961	-	7356	protein_coding	sulfotransferase family 1B member 1 [Source:HGNC Symbol;Acc:HGNC:17845]	-
ENSG00000115474	23.1869369518066	1.38777878078145e-17	7.543001555069	8.28134473027678e-06	0.00070944455601205	KCNJ13	2	232766464	232776568	-	2977	protein_coding	potassium voltage-gated channel subfamily J member 13 [Source:HGNC Symbol;Acc:HGNC:6259]	-
ENSG00000196917	1.38777878078145e-17	22.814563458024	-7.51985521298972	8.28134473027678e-06	0.00070944455601205	HCAR1	12	122726076	122730843	-	4768	protein_coding	hydroxycarboxylic acid receptor 1 [Source:HGNC Symbol;Acc:HGNC:4532]	-
ENSG00000282943	17.138349030951	95.2281518805999	-2.46563563680312	8.33773027891542e-06	0.00071153801751751	AC004784.1	19	42977463	43171515	+	2168	antisense	novel transcript, antisense to PSG11, PSG2 and PSG5	-
ENSG00000134057	1928.49238379268	510.862296962408	1.91620522700669	8.36209208621005e-06	0.00071153801751751	CCNB1	5	69167010	69178245	+	2558	protein_coding	cyclin B1 [Source:HGNC Symbol;Acc:HGNC:1579]	-
ENSG00000155367	47.3812907359851	208.312382559894	-2.13344894779781	8.46278733431341e-06	0.000717689803734122	PPM1J	1	112709994	112715477	-	2874	protein_coding	protein phosphatase, Mg2+/Mn2+ dependent 1J [Source:HGNC Symbol;Acc:HGNC:20785]	-
ENSG00000159200	1106.89241511488	289.653671071451	1.93365038333193	8.64847668722145e-06	0.000730984290432978	RCAN1	21	34513142	34615142	-	6990	protein_coding	regulator of calcineurin 1 [Source:HGNC Symbol;Acc:HGNC:3040]	-
ENSG00000167653	957.693893198156	249.974993757886	1.93724298539857	8.80446737412727e-06	0.000741688331596481	PSCA	8	142670308	142682724	+	1763	protein_coding	prostate stem cell antigen [Source:HGNC Symbol;Acc:HGNC:9500]	-
ENSG00000203666	51.4136831402152	5.9511185184657	3.08425342772311	9.10742113967007e-06	0.00076328888470909	EFCAB2	1	244969705	245127164	+	8607	protein_coding	EF-hand calcium binding domain 2 [Source:HGNC Symbol;Acc:HGNC:28166]	-
ENSG00000094755	3527.33600384011	13014.6054707721	-1.8834437486143	9.1212900910947e-06	0.00076328888470909	GABRP	5	170763350	170814047	+	4621	protein_coding	gamma-aminobutyric acid type A receptor pi subunit [Source:HGNC Symbol;Acc:HGNC:4089]	-
ENSG00000164176	38.3084078928311	2.97521062357408	3.63157786909233	9.34721153862385e-06	0.000777048453960862	EDIL3	5	83940554	84384793	-	5738	protein_coding	EGF like repeats and discoidin domains 3 [Source:HGNC Symbol;Acc:HGNC:3173]	-
ENSG00000156966	3.02498776047254	37.6940686303425	-3.58604076540464	9.34721153862385e-06	0.000777048453960862	B3GNT7	2	231395543	231401164	+	3806	protein_coding	UDP-GlcNAc:betaGal beta-1,3-N-acetylglucosaminyltransferase 7 [Source:HGNC Symbol;Acc:HGNC:18811]	-
ENSG00000267270	17.138349030951	94.2361849400721	-2.45054865140859	9.58678526818951e-06	0.000794351597697329	PARD6G-AS1	18	80147924	80178432	+	4589	antisense	PARD6G antisense RNA 1 [Source:HGNC Symbol;Acc:HGNC:44109]	-
ENSG00000130700	15.1221532034109	86.3004494088736	-2.50299233492783	1.00955154893715e-05	0.000831054942825395	GATA5	20	62463497	62475970	-	2595	protein_coding	GATA binding protein 5 [Source:HGNC Symbol;Acc:HGNC:15802]	zf-GATA
ENSG00000261713	15.1221532034109	86.3004494088736	-2.50299233492783	1.00955154893715e-05	0.000831054942825395	SSTR5-AS1	16	1064093	1078731	-	4022	processed_transcript	SSTR5 antisense RNA 1 [Source:HGNC Symbol;Acc:HGNC:26502]	-
ENSG00000270504	98.7942943993828	394.802165907413	-1.99727515477339	1.06333277196444e-05	0.000872485253671601	AL391422.4	6	3751111	3753871	+	2761	antisense	novel transcript, antisense to PXDC1	-
ENSG00000172137	74.5999396409314	306.517108926103	-2.03691042238478	1.07706039394751e-05	0.000880889005690662	CALB2	16	71358713	71390438	+	1703	protein_coding	calbindin 2 [Source:HGNC Symbol;Acc:HGNC:1435]	-
ENSG00000266088	1.00879955422853	27.7743986468794	-4.6219292168903	1.08654205026809e-05	0.000885777119173391	AC004585.1	17	40517026	40527002	+	1198	lincRNA	novel transcript	-
ENSG00000279511	46.373192637253	4.95914996076603	3.19288182994168	1.11764541362686e-05	0.000908203694314409	AL356274.2	13	37142967	37146718	-	3752	TEC	TEC	-
ENSG00000166415	578.648999692493	149.786333434324	1.94888251596573	1.12128144257526e-05	0.00090823796848596	WDR72	15	53513741	53762878	-	8572	protein_coding	WD repeat domain 72 [Source:HGNC Symbol;Acc:HGNC:26790]	-
ENSG00000105695	59.4784679831561	250.966960690902	-2.07476803095728	1.14695698320735e-05	0.000926066992958979	MAG	19	35292125	35313804	+	2957	protein_coding	myelin associated glycoprotein [Source:HGNC Symbol;Acc:HGNC:6783]	-
ENSG00000102996	174.401653293355	664.617171410251	-1.92935459594126	1.1512758726943e-05	0.000926446262472689	MMP15	16	58025566	58046901	+	4419	protein_coding	matrix metallopeptidase 15 [Source:HGNC Symbol;Acc:HGNC:7161]	-
ENSG00000073737	62.5027623081408	8.92702227639672	2.79036681914212	1.15475851803932e-05	0.000926446262472689	DHRS9	2	169064789	169096167	+	3750	protein_coding	dehydrogenase/reductase 9 [Source:HGNC Symbol;Acc:HGNC:16888]	-
ENSG00000025039	1.38777878078145e-17	21.8225963938246	-7.45608214520018	1.26863153314878e-05	0.00101458405397899	RRAGD	6	89364636	89412270	-	5072	protein_coding	Ras related GTP binding D [Source:HGNC Symbol;Acc:HGNC:19903]	-
ENSG00000117480	33.2679174866702	150.778300369639	-2.17604623902552	1.27480169128133e-05	0.00101630247135842	FAAH	1	46394265	46413848	+	2776	protein_coding	fatty acid amide hydrolase [Source:HGNC Symbol;Acc:HGNC:3553]	-
ENSG00000197712	358.883609334802	1325.26714796569	-1.88433240061535	1.29400223747704e-05	0.00102836555174591	FAM114A1	4	38867677	38945739	+	4871	protein_coding	family with sequence similarity 114 member A1 [Source:HGNC Symbol;Acc:HGNC:25087]	-
ENSG00000006016	136.093924759539	521.773933214307	-1.93785238041408	1.32533621046983e-05	0.00104996541413773	CRLF1	19	18572220	18607741	-	3018	protein_coding	cytokine receptor like factor 1 [Source:HGNC Symbol;Acc:HGNC:2364]	-
ENSG00000241104	11.0897619976089	69.4370113493834	-2.63300288144127	1.33398626786358e-05	0.00105351565504526	CEACAMP10	19	43211791	43248646	-	1962	transcribed_processed_pseudogene	carcinoembryonic antigen related cell adhesion molecule pseudogene 10 [Source:HGNC Symbol;Acc:HGNC:1822]	-
ENSG00000275395	25.2031330135116	121.019292285189	-2.25796072659356	1.36951760230131e-05	0.0010782071291389	FCGBP	19	39863323	39934626	-	12961	protein_coding	Fc fragment of IgG binding protein [Source:HGNC Symbol;Acc:HGNC:13572]	-
ENSG00000134986	4.03308270017211	40.6699695658948	-3.29466553003881	1.38101476490846e-05	0.00108156198737843	NREP	5	111662621	111997464	-	9337	protein_coding	neuronal regeneration related protein [Source:HGNC Symbol;Acc:HGNC:16834]	-
ENSG00000009950	78.6323320939189	316.43677825157	-2.00701648330312	1.38233824755948e-05	0.00108156198737843	MLXIPL	7	73593194	73624543	-	4815	protein_coding	MLX interacting protein like [Source:HGNC Symbol;Acc:HGNC:12744]	bHLH
ENSG00000184371	58.4703698757692	244.023192159564	-2.0589192881998	1.38830888636951e-05	0.00108288093136822	CSF1	1	109910242	109930992	+	5418	protein_coding	colony stimulating factor 1 [Source:HGNC Symbol;Acc:HGNC:2432]	-
ENSG00000127561	92.7457057020993	366.03512487185	-1.97919242586271	1.39672376489151e-05	0.00108331224843486	SYNGR3	16	1989660	1994275	+	3420	protein_coding	synaptogyrin 3 [Source:HGNC Symbol;Acc:HGNC:11501]	-
ENSG00000165507	129.03723792902	494.990826050275	-1.93859129367574	1.39743507830708e-05	0.00108331224843486	DEPP1	10	44970981	44978810	-	2979	protein_coding	DEPP1, autophagy regulator [Source:HGNC Symbol;Acc:HGNC:23355]	-
ENSG00000278998	9.0735668060332	60.5093088004857	-2.72077715985682	1.41028416501618e-05	0.00108992970698131	AC099552.4	7	155222903	155223851	+	949	TEC	tec	-
ENSG00000115602	7.05737217023976	52.5735731578167	-2.87538841186409	1.4617023464362e-05	0.00112622383229072	IL1RL1	2	102311502	102352037	+	5746	protein_coding	interleukin 1 receptor like 1 [Source:HGNC Symbol;Acc:HGNC:5998]	-
ENSG00000186185	793.373899467878	213.272217227681	1.89468109574943	1.46720175772745e-05	0.00112702500976559	KIF18B	17	44924709	44947711	-	4655	protein_coding	kinesin family member 18B [Source:HGNC Symbol;Acc:HGNC:27102]	-
ENSG00000197748	46.373192637253	196.408779355309	-2.07955685920036	1.5028714742824e-05	0.00114840185949641	CFAP43	10	104129888	104232362	-	7184	protein_coding	cilia and flagella associated protein 43 [Source:HGNC Symbol;Acc:HGNC:26684]	-
ENSG00000116761	36.292211723349	159.706002785498	-2.13388802106539	1.50411924459208e-05	0.00114840185949641	CTH	1	70411218	70439851	+	2414	protein_coding	cystathionine gamma-lyase [Source:HGNC Symbol;Acc:HGNC:2501]	-
ENSG00000115129	86.6971170091819	15.8707936962261	2.44029796658421	1.5258230319844e-05	0.00116146384531054	TP53I3	2	24077433	24085861	-	2312	protein_coding	tumor protein p53 inducible protein 3 [Source:HGNC Symbol;Acc:HGNC:19373]	-
ENSG00000134668	12.0978597205459	72.4129121904945	-2.56924768959768	1.53782194896627e-05	0.00116708217099927	SPOCD1	1	31790422	31816051	-	7085	protein_coding	SPOC domain containing 1 [Source:HGNC Symbol;Acc:HGNC:26338]	-
ENSG00000187867	93.753803818034	17.8547280036588	2.38436379661214	1.61096279899543e-05	0.00121892969629379	PALM3	19	14053365	14059159	-	2533	protein_coding	paralemmin 3 [Source:HGNC Symbol;Acc:HGNC:33274]	-
ENSG00000106665	691.555989244347	2482.89255725057	-1.84391756444293	1.62516138163237e-05	0.00122600234139144	CLIP2	7	74289475	74405943	+	7315	protein_coding	CAP-Gly domain containing linker protein 2 [Source:HGNC Symbol;Acc:HGNC:2586]	-
ENSG00000130751	69.5594490801795	279.734001744284	-2.00580909511818	1.65716746040014e-05	0.00124642666842954	NPAS1	19	47019820	47045775	+	2582	protein_coding	neuronal PAS domain protein 1 [Source:HGNC Symbol;Acc:HGNC:7894]	Others
ENSG00000165359	17.138349030951	90.2683171761049	-2.38857168339791	1.68638079860298e-05	0.00126463547603248	INTS6L	X	135520643	135582510	+	7193	protein_coding	integrator complex subunit 6 like [Source:HGNC Symbol;Acc:HGNC:27334]	-
ENSG00000080493	36.292211723349	2.97521062357408	3.55383600696283	1.70380939544653e-05	0.00127004104043823	SLC4A4	4	71062667	71572087	+	9622	protein_coding	solute carrier family 4 member 4 [Source:HGNC Symbol;Acc:HGNC:11030]	-
ENSG00000203709	30.2436232768157	136.890763270584	-2.17372799568358	1.70866553398622e-05	0.00127004104043823	MIR29B2CHG	1	207801518	207879096	-	16425	lincRNA	MIR29B2 and MIR29C host gene [Source:HGNC Symbol;Acc:HGNC:32018]	-
ENSG00000168939	137.102022878337	29.7583326763637	2.19911207167705	1.70866553398622e-05	0.00127004104043823	SPRY3	X	155767812	155782459	+	9019	protein_coding	sprouty RTK signaling antagonist 3 [Source:HGNC Symbol;Acc:HGNC:11271]	-
ENSG00000123080	392.150847321696	102.171920459679	1.9390938452421	1.7477982095614e-05	0.00129531836809489	CDKN2C	1	50960745	50974633	+	3318	protein_coding	cyclin dependent kinase inhibitor 2C [Source:HGNC Symbol;Acc:HGNC:1789]	-
ENSG00000224321	56.4541736625648	7.93505457250129	2.811271039765	1.78285321485914e-05	0.00131743469140118	RPL12P14	1	15792796	15793285	+	490	processed_pseudogene	ribosomal protein L12 pseudogene 14 [Source:HGNC Symbol;Acc:HGNC:36495]	-
ENSG00000015520	7.05737217023976	51.5816061986497	-2.84797347951848	1.83216147223422e-05	0.00134992375295344	NPC1L1	7	44512535	44541315	-	5252	protein_coding	NPC1 like intracellular cholesterol transporter 1 [Source:HGNC Symbol;Acc:HGNC:7898]	-
ENSG00000138180	844.786903640809	232.119588961668	1.86315061944704	1.9115283897787e-05	0.00140430655425835	CEP55	10	93496632	93529092	+	3271	protein_coding	centrosomal protein 55 [Source:HGNC Symbol;Acc:HGNC:1161]	-
ENSG00000226887	1.38777878078145e-17	20.8306293180754	-7.38935914316276	1.95810519246878e-05	0.00140983573857752	ERVMER34-1	4	52722618	52751640	-	4077	protein_coding	endogenous retrovirus group MER34 member 1, envelope [Source:HGNC Symbol;Acc:HGNC:42970]	-
ENSG00000142552	1.38777878078145e-17	20.8306293180754	-7.38935914316276	1.95810519246878e-05	0.00140983573857752	RCN3	19	49527618	49546962	+	2093	protein_coding	reticulocalbin 3 [Source:HGNC Symbol;Acc:HGNC:21145]	-
ENSG00000165548	1.38777878078145e-17	20.8306293180754	-7.38935914316276	1.95810519246878e-05	0.00140983573857752	TMEM63C	14	77116568	77259495	+	6363	protein_coding	transmembrane protein 63C [Source:HGNC Symbol;Acc:HGNC:23787]	-
ENSG00000145242	21.1707409257833	1.38777878078145e-17	7.41249357588392	1.95810519246878e-05	0.00140983573857752	EPHA5	4	65319563	65670495	-	9833	protein_coding	EPH receptor A5 [Source:HGNC Symbol;Acc:HGNC:3389]	-
ENSG00000165376	1.38777878078145e-17	20.8306293180754	-7.38935914316276	1.95810519246878e-05	0.00140983573857752	CLDN2	X	106900164	106930861	+	3410	protein_coding	claudin 2 [Source:HGNC Symbol;Acc:HGNC:2041]	-
ENSG00000259867	21.1707409257833	1.38777878078145e-17	7.41249357588392	1.95810519246878e-05	0.00140983573857752	AC105411.1	16	80155053	80563135	-	2990	antisense	uncharacterized LOC102724084 [Source:NCBI gene;Acc:102724084]	-
ENSG00000237515	21.1707409257833	1.38777878078145e-17	7.41249357588392	1.95810519246878e-05	0.00140983573857752	SHISA9	16	12901620	13240413	+	10155	protein_coding	shisa family member 9 [Source:HGNC Symbol;Acc:HGNC:37231]	-
ENSG00000073282	847.811198003934	2989.78765933772	-1.81807720470659	2.01717292876685e-05	0.00144645050015604	TP63	3	189631416	189897279	+	7454	protein_coding	tumor protein p63 [Source:HGNC Symbol;Acc:HGNC:15979]	P53
ENSG00000136449	35.2841136419109	152.762234240132	-2.11030947566065	2.02040608798307e-05	0.00144645050015604	MYCBPAP	17	50508384	50531501	+	6515	protein_coding	MYCBP associated protein [Source:HGNC Symbol;Acc:HGNC:19677]	-
ENSG00000205359	31.2517213432949	1.98323897094656	3.89508019716015	2.05600779350881e-05	0.00145922269139876	SLCO6A1	5	102371782	102499016	-	2952	protein_coding	solute carrier organic anion transporter family member 6A1 [Source:HGNC Symbol;Acc:HGNC:23613]	-
ENSG00000173762	2.01689436757532	30.7502996836494	-3.84999830769086	2.05600779350881e-05	0.00145922269139876	CD7	17	82314868	82317602	-	2735	protein_coding	CD7 molecule [Source:HGNC Symbol;Acc:HGNC:1695]	-
ENSG00000276043	1564.56896208199	440.432644786846	1.82847498328357	2.05946435890254e-05	0.00145922269139876	UHRF1	19	4903080	4962154	+	5145	protein_coding	ubiquitin like with PHD and ring finger domains 1 [Source:HGNC Symbol;Acc:HGNC:12556]	-
ENSG00000278959	21.1707409257833	103.163887398944	-2.27810393552642	2.06344835961473e-05	0.00145922269139876	AC006378.2	7	93954044	93956519	-	2476	TEC	tec	-
ENSG00000137965	320.575880746288	83.3245485810399	1.94223751962129	2.06770888545016e-05	0.00145922269139876	IFI44	1	78649796	78664078	+	2038	protein_coding	interferon induced protein 44 [Source:HGNC Symbol;Acc:HGNC:16938]	-
ENSG00000096006	767.163348321045	211.288283360618	1.85969697290056	2.07563138512732e-05	0.00145922269139876	CRISP3	6	49727384	49744437	-	2247	protein_coding	cysteine rich secretory protein 3 [Source:HGNC Symbol;Acc:HGNC:16904]	-
ENSG00000205221	115.931962392512	435.472810126267	-1.90817432661692	2.07866480256234e-05	0.00145922269139876	VIT	2	36696690	36814792	+	3710	protein_coding	vitrin [Source:HGNC Symbol;Acc:HGNC:12697]	-
ENSG00000146666	80.6485283216648	14.8788265023196	2.42847513075087	2.16901895003493e-05	0.0015184334322793	LINC00525	7	47761476	47766772	+	1188	antisense	long intergenic non-protein coding RNA 525 [Source:HGNC Symbol;Acc:HGNC:40290]	-
ENSG00000204128	55.4460755568074	7.93505457250129	2.78533378046028	2.20898658515594e-05	0.00154214113204588	C2orf72	2	231037490	231049719	+	3851	protein_coding	chromosome 2 open reading frame 72 [Source:HGNC Symbol;Acc:HGNC:27418]	-
ENSG00000187244	1733.92944642357	6030.16630490746	-1.79807922603705	2.23919465163371e-05	0.00155892361531921	BCAM	19	44809059	44821421	+	5009	protein_coding	basal cell adhesion molecule (Lutheran blood group) [Source:HGNC Symbol;Acc:HGNC:6722]	-
ENSG00000182782	65.5270566368858	259.894663087593	-1.98572733171529	2.24666492414339e-05	0.00155982736161955	HCAR2	12	122701293	122703343	-	2051	protein_coding	hydroxycarboxylic acid receptor 2 [Source:HGNC Symbol;Acc:HGNC:24827]	-
ENSG00000107719	104.842883100244	394.802165907413	-1.91165045904946	2.28147604846133e-05	0.00157834291903416	PALD1	10	70478821	70568449	+	4555	protein_coding	phosphatase domain containing, paladin 1 [Source:HGNC Symbol;Acc:HGNC:23530]	-
ENSG00000181856	1.00879955422853	25.7904645939306	-4.51551111662946	2.29622991433867e-05	0.00157834291903416	SLC2A4	17	7281667	7288257	+	4046	protein_coding	solute carrier family 2 member 4 [Source:HGNC Symbol;Acc:HGNC:11009]	-
ENSG00000105711	1.00879955422853	25.7904645939306	-4.51551111662946	2.29622991433867e-05	0.00157834291903416	SCN1B	19	35030466	35040449	+	7993	protein_coding	sodium voltage-gated channel beta subunit 1 [Source:HGNC Symbol;Acc:HGNC:10586]	-
ENSG00000235888	7.05737217023976	50.5896392384728	-2.82002748479724	2.30044031367561e-05	0.00157834291903416	AF064858.1	21	38988707	39006153	-	1412	lincRNA	novel transcript	-
ENSG00000146005	11.0897619976089	65.4691435550855	-2.54827108759428	2.30761645521406e-05	0.00157834291903416	PSD2	5	139795821	139844466	+	4513	protein_coding	pleckstrin and Sec7 domain containing 2 [Source:HGNC Symbol;Acc:HGNC:19092]	-
ENSG00000119630	3.02498776047254	34.7181676725187	-3.46780491146667	2.31155418189713e-05	0.00157834291903416	PGF	14	74941834	74955784	-	5962	protein_coding	placental growth factor [Source:HGNC Symbol;Acc:HGNC:8893]	-
ENSG00000088881	62.5027623081408	248.983026824859	-1.991916876622	2.31705137290944e-05	0.00157834291903416	EBF4	20	2692878	2760108	+	3717	protein_coding	early B cell factor 4 [Source:HGNC Symbol;Acc:HGNC:29278]	COE
ENSG00000108244	292.349133367551	1039.58067162766	-1.82979852741176	2.34590268299907e-05	0.00159370033883744	KRT23	17	40922696	40937634	-	2902	protein_coding	keratin 23 [Source:HGNC Symbol;Acc:HGNC:6438]	-
ENSG00000082482	297.389623970726	77.3727469181893	1.94071853581927	2.37963630554964e-05	0.00161228334353487	KCNK2	1	215005775	215237093	+	3910	protein_coding	potassium two pore domain channel subfamily K member 2 [Source:HGNC Symbol;Acc:HGNC:6277]	-
ENSG00000121207	13.1059575035158	73.404879136744	-2.47450108556225	2.44221023331816e-05	0.00165025500043894	LRAT	4	154626945	154753118	+	7562	protein_coding	lecithin retinol acyltransferase [Source:HGNC Symbol;Acc:HGNC:6685]	-
ENSG00000114854	48.3893888357077	196.408779355309	-2.01831791917256	2.45411313086782e-05	0.00165387592115444	TNNC1	3	52451102	52454070	-	1168	protein_coding	troponin C1, slow skeletal and cardiac type [Source:HGNC Symbol;Acc:HGNC:11943]	-
ENSG00000186832	70.5675471917842	274.774167080421	-1.95928994937771	2.52982178517497e-05	0.00169813725877171	KRT16	17	41609778	41615899	-	2475	protein_coding	keratin 16 [Source:HGNC Symbol;Acc:HGNC:6423]	-
ENSG00000114378	15.1221532034109	80.3486477508966	-2.40005339174124	2.53322944981376e-05	0.00169813725877171	HYAL1	3	50299889	50312381	-	3132	protein_coding	hyaluronoglucosaminidase 1 [Source:HGNC Symbol;Acc:HGNC:5320]	-
ENSG00000205334	9.0735668060332	57.5334079402449	-2.64817463901457	2.58959063110891e-05	0.0017267581643637	LINC01460	2	27705786	27715732	-	2860	lincRNA	long intergenic non-protein coding RNA 1460 [Source:HGNC Symbol;Acc:HGNC:50858]	-
ENSG00000111405	9.0735668060332	57.5334079402449	-2.64817463901457	2.58959063110891e-05	0.0017267581643637	ENDOU	12	47709734	47725567	-	2679	protein_coding	endonuclease, poly(U) specific [Source:HGNC Symbol;Acc:HGNC:14369]	-
ENSG00000274386	21.1707409257833	101.179953520273	-2.25012379186208	2.65418141813306e-05	0.00176517033681734	TMEM269	1	42785007	42816619	+	4373	protein_coding	transmembrane protein 269 [Source:HGNC Symbol;Acc:HGNC:52381]	-
ENSG00000111206	1217.78320843222	347.187753157368	1.81009452562663	2.68965369994167e-05	0.00178406635970934	FOXM1	12	2857681	2877155	-	4899	protein_coding	forkhead box M1 [Source:HGNC Symbol;Acc:HGNC:3818]	Fork
ENSG00000257354	372.996983026005	100.187986580719	1.89512670483668	2.71105958435343e-05	0.0017935575344445	AC048341.1	12	62602752	62622213	+	8693	lincRNA	novel transcript	-
ENSG00000115875	2737.99517502602	793.572872548285	1.78652234878498	2.80024596917072e-05	0.00184772365882199	SRSF7	2	38743599	38751494	-	4045	protein_coding	serine and arginine rich splicing factor 7 [Source:HGNC Symbol;Acc:HGNC:10789]	-
ENSG00000226005	2.01689436757532	29.7583326763637	-3.80288726301099	2.88486442935633e-05	0.00189433819117025	AL513303.1	10	3912027	3935813	+	1058	lincRNA	novel transcript	-
ENSG00000223875	71.5756453036738	12.8948920057617	2.46118019655262	2.89231410981377e-05	0.00189433819117025	NBEAP3	22	15852990	15893942	+	1493	unprocessed_pseudogene	neurobeachin pseudogene 3 [Source:HGNC Symbol;Acc:HGNC:40004]	-
ENSG00000280303	50.4055850378782	6.94308667956636	2.83760740701284	2.89337821221794e-05	0.00189433819117025	ERICD	8	140636281	140638283	+	2003	lincRNA	E2F1-regulated inhibitor of cell death [Source:HGNC Symbol;Acc:HGNC:49404]	-
ENSG00000116985	132.06153228472	480.111322069826	-1.86117878545065	2.91486676855014e-05	0.00189874388273138	BMP8B	1	39757182	39788861	-	4822	protein_coding	bone morphogenetic protein 8b [Source:HGNC Symbol;Acc:HGNC:1075]	-
ENSG00000256043	237.911834859742	61.5012757525761	1.94954750779943	2.9151338497142e-05	0.00189874388273138	CTSO	4	155924118	155953917	-	2954	protein_coding	cathepsin O [Source:HGNC Symbol;Acc:HGNC:2542]	-
ENSG00000174939	23.1869369518066	107.131755154651	-2.20197907674861	3.00309136512602e-05	0.0019510057835338	ASPHD1	16	29900375	29919864	+	2312	protein_coding	aspartate beta-hydroxylase domain containing 1 [Source:HGNC Symbol;Acc:HGNC:27380]	-
ENSG00000230753	1.38777878078145e-17	19.8386622291584	-7.31940000599441	3.04594141050698e-05	0.00195870308718403	ZNF341-AS1	20	33787373	33811097	-	703	antisense	ZNF341 antisense RNA 1 [Source:HGNC Symbol;Acc:HGNC:50736]	-
ENSG00000101198	1.38777878078145e-17	19.8386622291584	-7.31940000599441	3.04594141050698e-05	0.00195870308718403	NKAIN4	20	63240784	63272694	-	2668	protein_coding	sodium/potassium transporting ATPase interacting 4 [Source:HGNC Symbol;Acc:HGNC:16191]	-
ENSG00000221970	1.38777878078145e-17	19.8386622291584	-7.31940000599441	3.04594141050698e-05	0.00195870308718403	OR2A1	7	144312464	144322668	+	4632	protein_coding	olfactory receptor family 2 subfamily A member 1 [Source:HGNC Symbol;Acc:HGNC:8229]	-
ENSG00000225140	20.1626429294965	1.38777878078145e-17	7.34252759638249	3.04594141050698e-05	0.00195870308718403	AL358216.1	10	628638	631255	+	1657	antisense	novel transcript	-
ENSG00000138347	1382.103202167	398.770033636264	1.79291162278794	3.09225923229839e-05	0.00198344099793515	MYPN	10	68106117	68212017	+	7060	protein_coding	myopalladin [Source:HGNC Symbol;Acc:HGNC:23246]	-
ENSG00000091137	12.0978597205459	68.4450444015042	-2.48809169632002	3.10493803018252e-05	0.00198653149110817	SLC26A4	7	107660635	107717809	+	5800	protein_coding	solute carrier family 26 member 4 [Source:HGNC Symbol;Acc:HGNC:8818]	-
ENSG00000177465	123.996747337057	27.7743986468794	2.1534073309358	3.11457362456731e-05	0.0019876642585875	ACOT4	14	73591706	73596496	+	2362	protein_coding	acyl-CoA thioesterase 4 [Source:HGNC Symbol;Acc:HGNC:19748]	-
ENSG00000267731	5.04117864661044	41.6619365402458	-3.0160989974015	3.15106049678315e-05	0.00200588415301521	AC005332.2	17	68189884	68192802	+	2919	lincRNA	novel transcript	-
ENSG00000172159	165.328770216578	39.678002589559	2.05544873822116	3.16840299652607e-05	0.00201185629467856	FRMD3	9	83242990	83538546	-	6486	protein_coding	FERM domain containing 3 [Source:HGNC Symbol;Acc:HGNC:24125]	-
ENSG00000117245	9.0735668060332	56.5414409853976	-2.62313852611349	3.17961596723222e-05	0.00201391615849355	KIF17	1	20664014	20718017	-	4470	protein_coding	kinesin family member 17 [Source:HGNC Symbol;Acc:HGNC:19167]	-
ENSG00000144821	4.03308270017211	37.6940686303425	-3.18538997167719	3.20596805268581e-05	0.00202553061568689	MYH15	3	108380369	108529322	-	7694	protein_coding	myosin heavy chain 15 [Source:HGNC Symbol;Acc:HGNC:31073]	-
ENSG00000167553	2384.1527345238	698.344047093267	1.77128241640851	3.27936397703856e-05	0.00206673532238699	TUBA1C	12	49188736	49274603	+	4631	protein_coding	tubulin alpha 1c [Source:HGNC Symbol;Acc:HGNC:20768]	-
ENSG00000162576	924.426655203445	264.854497752087	1.80286848100679	3.30453165750526e-05	0.00207741602110629	MXRA8	1	1352689	1361777	-	3622	protein_coding	matrix remodeling associated 8 [Source:HGNC Symbol;Acc:HGNC:7542]	-
ENSG00000100196	83.6728226646715	312.468910521449	-1.89931985091604	3.39432635727994e-05	0.00212857110921039	KDELR3	22	38468062	38483447	+	1929	protein_coding	KDEL endoplasmic reticulum protein retention receptor 3 [Source:HGNC Symbol;Acc:HGNC:6306]	-
ENSG00000087076	71.5756453036738	271.798266282009	-1.9231588753042	3.4796073219201e-05	0.0021738487952831	HSD17B14	19	48813017	48836678	-	1281	protein_coding	hydroxysteroid 17-beta dehydrogenase 14 [Source:HGNC Symbol;Acc:HGNC:23238]	-
ENSG00000188897	163.312573977502	578.316048335646	-1.82343793244869	3.48373204372292e-05	0.0021738487952831	AC099489.1	16	11359845	11527245	-	12027	protein_coding	vitellogenin [Source:NCBI gene;Acc:400499]	-
ENSG00000171798	34.2760155629413	142.842564885747	-2.05520023645873	3.61720352391591e-05	0.00224799682285983	KNDC1	10	133160447	133226412	+	7985	protein_coding	kinase non-catalytic C-lobe domain containing 1 [Source:HGNC Symbol;Acc:HGNC:29374]	-
ENSG00000236830	101.818588749408	21.8225963938246	2.21558235641881	3.62034942586242e-05	0.00224799682285983	CBR3-AS1	21	36131767	36175815	-	8459	processed_transcript	CBR3 antisense RNA 1 [Source:HGNC Symbol;Acc:HGNC:43664]	-
ENSG00000171357	7.05737217023976	48.6057053148547	-2.76245711233713	3.64544501098549e-05	0.00225803152739278	LURAP1	1	46203334	46221261	+	1854	protein_coding	leucine rich adaptor protein 1 [Source:HGNC Symbol;Acc:HGNC:32327]	-
ENSG00000188229	10046.7065529525	2997.72339479112	1.74474084262805	3.68281240487789e-05	0.00227255704445329	TUBB4B	9	137241213	137243707	+	2111	protein_coding	tubulin beta 4B class IVb [Source:HGNC Symbol;Acc:HGNC:20771]	-
ENSG00000143867	136.093924759539	31.7422666865516	2.09574235440422	3.68688029529063e-05	0.00227255704445329	OSR1	2	19351485	19358653	-	5309	protein_coding	odd-skipped related transciption factor 1 [Source:HGNC Symbol;Acc:HGNC:8111]	zf-C2H2
ENSG00000274414	12.0978597205459	67.4530774531745	-2.46706875460755	3.71033404023612e-05	0.0022814491937919	AL121772.1	20	25239007	25245229	-	2335	lincRNA	novel transcript	-
ENSG00000126787	765.147152078986	221.207952695278	1.78974899496614	4.00783567408478e-05	0.00244919007588835	DLGAP5	14	55148112	55191678	-	3667	protein_coding	DLG associated protein 5 [Source:HGNC Symbol;Acc:HGNC:16864]	-
ENSG00000265692	24.1950349787579	108.123722093259	-2.15418229062189	4.00877697083545e-05	0.00244919007588835	LINC01970	17	82290046	82292814	-	1810	lincRNA	long intergenic non-protein coding RNA 1970 [Source:HGNC Symbol;Acc:HGNC:52796]	-
ENSG00000272462	208.676989371864	53.5655401160272	1.95937291263223	4.01220596477437e-05	0.00244919007588835	U91328.1	6	25992662	26001775	+	4130	lincRNA	novel transcript	-
ENSG00000235501	11.0897619976089	62.4932427040546	-2.48128779845136	4.03112677145537e-05	0.00245188546731038	AC105942.1	1	94927566	94963270	+	1012	antisense	hCG2028352-like [Source:NCBI gene;Acc:729970]	-
ENSG00000005108	249.000914184253	66.4611105043751	1.90356345879251	4.03602546059322e-05	0.00245188546731038	THSD7A	7	11370357	11832198	-	10929	protein_coding	thrombospondin type 1 domain containing 7A [Source:HGNC Symbol;Acc:HGNC:22207]	-
ENSG00000178947	2.01689436757532	28.7663656642684	-3.75418572910901	4.06483394566701e-05	0.00246346483153229	SMIM10L2A	X	135421943	135428074	+	5230	protein_coding	small integral membrane protein 10 like 2A [Source:HGNC Symbol;Acc:HGNC:34499]	-
ENSG00000164411	211.70128373236	54.5575070733303	1.9537079915493	4.09994596831458e-05	0.0024787998686901	GJB7	6	87282978	87329278	-	2729	protein_coding	gap junction protein beta 7 [Source:HGNC Symbol;Acc:HGNC:16690]	-
ENSG00000183196	41.332702161089	164.665837459574	-1.99095360380862	4.14810401425148e-05	0.00250193042119722	CHST6	16	75472052	75495445	-	8620	protein_coding	carbohydrate sulfotransferase 6 [Source:HGNC Symbol;Acc:HGNC:6938]	-
ENSG00000275835	311.502997660022	85.3084824665047	1.86693689333414	4.28007796849622e-05	0.00257538405761515	TUBGCP5	15	22983192	23039673	-	6478	protein_coding	tubulin gamma complex associated protein 5 [Source:HGNC Symbol;Acc:HGNC:18600]	-
ENSG00000140691	281.260054040869	76.3807799733343	1.87888892192162	4.30639526031766e-05	0.0025850646322743	ARMC5	16	31458080	31467166	+	5545	protein_coding	armadillo repeat containing 5 [Source:HGNC Symbol;Acc:HGNC:25781]	-
ENSG00000205959	16.130251104134	80.3486477508966	-2.3076834095633	4.3542819487078e-05	0.00260761643146312	AC105345.1	4	8482270	8512610	+	3374	lincRNA	novel transcript	-
ENSG00000233251	413.320907859604	116.059457598013	1.83127081100015	4.39015344447682e-05	0.00262288316427466	AC007743.1	2	56173534	56185770	-	3713	antisense	uncharacterized LOC100129434 [Source:NCBI gene;Acc:100129434]	-
ENSG00000105088	109.883373686583	391.826265110747	-1.83307235125231	4.56859921181507e-05	0.00271714641281251	OLFM2	19	9853718	9936552	-	2500	protein_coding	olfactomedin 2 [Source:HGNC Symbol;Acc:HGNC:17189]	-
ENSG00000244242	89.721411355037	326.35644757651	-1.86148214375297	4.56943346567473e-05	0.00271714641281251	IFITM10	11	1732410	1750591	-	4784	protein_coding	interferon induced transmembrane protein 10 [Source:HGNC Symbol;Acc:HGNC:40022]	-
ENSG00000175061	9464.02583895998	31167.6003202543	-1.71950803057917	4.58806428222005e-05	0.00272182066995928	LRRC75A-AS1	17	16438822	16478678	+	3759	processed_transcript	LRRC75A antisense RNA 1 [Source:HGNC Symbol;Acc:HGNC:28619]	-
ENSG00000248698	19.1545449466944	1.38777878078145e-17	7.26899478183068	4.77658993920414e-05	0.0028204201155039	LINC01085	4	14111968	14140052	+	2587	transcribed_processed_pseudogene	long intergenic non-protein coding RNA 1085 [Source:HGNC Symbol;Acc:HGNC:27198]	-
ENSG00000164591	1.38777878078145e-17	18.8466951251346	-7.24587474931378	4.77658993920414e-05	0.0028204201155039	MYOZ3	5	150660874	150679365	+	6037	protein_coding	myozenin 3 [Source:HGNC Symbol;Acc:HGNC:18565]	-
ENSG00000258602	1.00879955422853	23.8065305120343	-4.4006136370721	4.95960875072039e-05	0.0029216604276971	LINC01629	14	76959638	76965802	+	581	lincRNA	long intergenic non-protein coding RNA 1629 [Source:HGNC Symbol;Acc:HGNC:52260]	-
ENSG00000166106	156.255887141401	38.6860356110944	2.0104941370322	5.01227002337722e-05	0.00294581600071602	ADAMTS15	11	130448974	130476641	+	5673	protein_coding	ADAM metallopeptidase with thrombospondin type 1 motif 15 [Source:HGNC Symbol;Acc:HGNC:16305]	-
ENSG00000178773	409.288515376151	1363.95385830254	-1.73629952749111	5.19391370360982e-05	0.00303557861711901	CPNE7	16	89575768	89597246	+	3048	protein_coding	copine 7 [Source:HGNC Symbol;Acc:HGNC:2320]	-
ENSG00000262585	19.1545449466944	89.2763502346194	-2.21328766330655	5.19948230404983e-05	0.00303557861711901	LINC01979	17	79915252	79926725	-	5271	lincRNA	long intergenic non-protein coding RNA 1979 [Source:HGNC Symbol;Acc:HGNC:52807]	-
ENSG00000260563	355.859314972446	1191.35161218333	-1.74286862643847	5.20103490508283e-05	0.00303557861711901	AC132872.1	17	82293716	82294910	+	1195	lincRNA	novel transcript	-
ENSG00000142233	58.4703698757692	221.207952695278	-1.91738086037113	5.30757374745608e-05	0.00308729092791085	NTN5	19	48661407	48673081	-	3115	protein_coding	netrin 5 [Source:HGNC Symbol;Acc:HGNC:25208]	-
ENSG00000278192	12.0978597205459	64.4771766052844	-2.40209688070566	5.31406914229669e-05	0.00308729092791085	AL118505.1	20	6065966	6067897	-	1932	lincRNA	novel transcript	-
ENSG00000140465	29.2355252142976	122.011259222353	-2.05658338796167	5.44628927325438e-05	0.00315684914022213	CYP1A1	15	74719542	74725610	-	3435	protein_coding	cytochrome P450 family 1 subfamily A member 1 [Source:HGNC Symbol;Acc:HGNC:2595]	-
ENSG00000279561	23.1869369518066	102.171920459679	-2.13367371556041	5.48536284704971e-05	0.00317222173617026	AL845472.2	9	41269916	41273997	-	4082	TEC	TEC	-
ENSG00000135698	203.63649877123	53.5655401160272	1.92411881517381	5.51891310691466e-05	0.00318433726114035	MPHOSPH6	16	82147798	82170226	-	2190	protein_coding	M-phase phosphoprotein 6 [Source:HGNC Symbol;Acc:HGNC:7214]	-
ENSG00000083720	506.065934983179	146.810432628092	1.78449082106837	5.6489632469606e-05	0.00325194986736192	OXCT1	5	41730065	41870519	-	4194	protein_coding	3-oxoacid CoA-transferase 1 [Source:HGNC Symbol;Acc:HGNC:8527]	-
ENSG00000120324	36.292211723349	3.9671807881837	3.15341087754504	5.69853636256561e-05	0.00327303206715359	PCDHB10	5	141192353	141195642	+	3290	protein_coding	protocadherin beta 10 [Source:HGNC Symbol;Acc:HGNC:8681]	-
ENSG00000145386	861.924571698531	256.918762288784	1.74575193433323	5.72342775383366e-05	0.0032798745168908	CCNA2	4	121816444	121823933	-	2798	protein_coding	cyclin A2 [Source:HGNC Symbol;Acc:HGNC:1578]	-
ENSG00000242866	2.01689436757532	27.7743986468794	-3.70378255122238	5.75183844585803e-05	0.00328869821727882	STRC	15	43599563	43618800	-	8102	protein_coding	stereocilin [Source:HGNC Symbol;Acc:HGNC:16035]	-
ENSG00000137812	582.681392176414	170.617639067291	1.77118597488111	5.76551001450761e-05	0.00328907379428073	KNL1	15	40594020	40664342	+	10250	protein_coding	kinetochore scaffold 1 [Source:HGNC Symbol;Acc:HGNC:24054]	-
ENSG00000257337	76.6161358669848	277.750067878762	-1.85638067971794	5.80991992960938e-05	0.00330360118331798	AC068888.1	12	53014596	53054438	-	5622	antisense	uncharacterized LOC283335 [Source:NCBI gene;Acc:283335]	-
ENSG00000248099	7.05737217023976	46.6217713864472	-2.70249357987987	5.81711984242047e-05	0.00330360118331798	INSL3	19	17816512	17821574	-	923	protein_coding	insulin like 3 [Source:HGNC Symbol;Acc:HGNC:6086]	-
ENSG00000173068	32.2598194133571	2.97521062357408	3.38452986029829	5.88889257347734e-05	0.00332196636421695	BNC2	9	16409503	16870843	-	15323	protein_coding	basonuclin 2 [Source:HGNC Symbol;Acc:HGNC:30988]	zf-C2H2
ENSG00000116544	3.02498776047254	31.7422666865516	-3.3390070072739	5.88889257347734e-05	0.00332196636421695	DLGAP3	1	34865436	34929585	-	3977	protein_coding	DLG associated protein 3 [Source:HGNC Symbol;Acc:HGNC:30368]	-
ENSG00000161298	3.02498776047254	31.7422666865516	-3.3390070072739	5.88889257347734e-05	0.00332196636421695	ZNF382	19	36604817	36634113	+	11318	protein_coding	zinc finger protein 382 [Source:HGNC Symbol;Acc:HGNC:17409]	zf-C2H2
ENSG00000269553	16.130251104134	78.3647138627271	-2.27167088416435	5.9126379077276e-05	0.00332793285532499	U62631.1	19	35330843	35331920	+	435	sense_intronic	novel transcript	-
ENSG00000128242	9.0735668060332	53.5655401160272	-2.54531279700654	5.93390767713147e-05	0.00333156120737572	GAL3ST1	22	30554635	30574587	-	3017	protein_coding	galactose-3-O-sulfotransferase 1 [Source:HGNC Symbol;Acc:HGNC:24240]	-
ENSG00000106868	613.932433927014	181.529275345172	1.7571713622275	5.94544992294416e-05	0.00333156120737572	SUSD1	9	112040785	112175408	-	4183	protein_coding	sushi domain containing 1 [Source:HGNC Symbol;Acc:HGNC:25413]	-
ENSG00000254986	1124.03008317298	339.25201769822	1.72787658254964	5.98175801855526e-05	0.00334449089922408	DPP3	11	66480013	66509657	+	3977	protein_coding	dipeptidyl peptidase 3 [Source:HGNC Symbol;Acc:HGNC:3008]	-
ENSG00000064300	127.021041692099	438.44871092262	-1.78634273173077	6.01882396380149e-05	0.00335778629609694	NGFR	17	49495293	49515017	+	4150	protein_coding	nerve growth factor receptor [Source:HGNC Symbol;Acc:HGNC:7809]	-
ENSG00000164171	2736.98707690493	8845.36845697881	-1.69228858620228	6.13106784564771e-05	0.00341287107037905	ITGA2	5	52989326	53094779	+	7910	protein_coding	integrin subunit alpha 2 [Source:HGNC Symbol;Acc:HGNC:6137]	-
ENSG00000198839	157.263985260777	534.669503330003	-1.76465811843199	6.16113049263132e-05	0.00342206790790723	ZNF277	7	112206588	112343096	+	4014	protein_coding	zinc finger protein 277 [Source:HGNC Symbol;Acc:HGNC:13070]	-
ENSG00000119138	49.397486936358	185.497143081744	-1.90623824983581	6.18366987450497e-05	0.00342705493571249	KLF9	9	70384597	70414624	-	5175	protein_coding	Kruppel like factor 9 [Source:HGNC Symbol;Acc:HGNC:1123]	zf-C2H2
ENSG00000230454	34.2760155629413	136.890763270584	-1.9938545314583	6.26961908717943e-05	0.00346708563613126	U73166.1	3	50260303	50263358	+	2625	lincRNA	novel transcript	-
ENSG00000126233	6.04927521073364	42.6539035127433	-2.79274178464012	6.40321767980071e-05	0.00353323400008567	SLURP1	8	142740944	142742411	-	537	protein_coding	secreted LY6/PLAUR domain containing 1 [Source:HGNC Symbol;Acc:HGNC:18746]	-
ENSG00000136450	1287.34197878609	391.826265110747	1.71578601681238	6.51763243377859e-05	0.00358853174000986	SRSF1	17	58003360	58007346	-	3340	protein_coding	serine and arginine rich splicing factor 1 [Source:HGNC Symbol;Acc:HGNC:10780]	-
ENSG00000196296	49.397486936358	184.50517614764	-1.89850782412021	6.62950322357022e-05	0.00364219142317536	ATP2A1	16	28878405	28904509	+	4587	protein_coding	ATPase sarcoplasmic/endoplasmic reticulum Ca2+ transporting 1 [Source:HGNC Symbol;Acc:HGNC:811]	-
ENSG00000129195	357.875511214015	103.163887398944	1.79326450131875	6.82711985285712e-05	0.00372378405579157	PIMREG	17	6444415	6451469	+	2823	protein_coding	PICALM interacting mitotic regulator [Source:HGNC Symbol;Acc:HGNC:25483]	-
ENSG00000186994	13.1059575035158	66.4611105043751	-2.33139311520901	6.83045193820461e-05	0.00372378405579157	KANK3	19	8322584	8343262	-	3594	protein_coding	KN motif and ankyrin repeat domains 3 [Source:HGNC Symbol;Acc:HGNC:24796]	-
ENSG00000172738	13.1059575035158	67.4530774531745	-2.35272693882754	6.83045193820461e-05	0.00372378405579157	TMEM217	6	37212180	37258155	-	2737	protein_coding	transmembrane protein 217 [Source:HGNC Symbol;Acc:HGNC:21238]	-
ENSG00000166833	349.810726247782	1147.70506718722	-1.71375085717141	6.85156143410737e-05	0.00372378405579157	NAV2	11	19350724	20121598	+	14673	protein_coding	neuron navigator 2 [Source:HGNC Symbol;Acc:HGNC:15997]	-
ENSG00000164211	26.2112310551621	110.107655970114	-2.06547710550147	6.85169193551393e-05	0.00372378405579157	STARD4	5	111496033	111512590	-	5684	protein_coding	StAR related lipid transfer domain containing 4 [Source:HGNC Symbol;Acc:HGNC:18058]	-
ENSG00000180422	27.2193291029367	113.083556784542	-2.0497140496679	7.0544038714544e-05	0.00382572735277673	LINC00304	16	89159146	89164245	+	3961	lincRNA	long intergenic non-protein coding RNA 304 [Source:HGNC Symbol;Acc:HGNC:26713]	-
ENSG00000255158	9.0735668060332	52.5735731578167	-2.51840911913165	7.32563643677068e-05	0.00396431443319205	AC131934.1	11	665910	678391	+	912	antisense	novel transcript	-
ENSG00000104879	1.00879955422853	22.814563458024	-4.33954066730944	7.35111148660182e-05	0.00396960020276498	CKM	19	45306414	45322977	-	1657	protein_coding	creatine kinase, M-type [Source:HGNC Symbol;Acc:HGNC:1994]	-
ENSG00000165626	161.296377738507	41.6619365402458	1.94967850319346	7.37819021530219e-05	0.00397572757187883	BEND7	10	13438484	13528974	-	10018	protein_coding	BEN domain containing 7 [Source:HGNC Symbol;Acc:HGNC:23514]	-
ENSG00000165178	1.38777878078145e-17	17.8547280036588	-7.16840019233037	7.55367711316002e-05	0.00404441796618178	NCF1C	7	75156639	75172044	-	1427	unprocessed_pseudogene	neutrophil cytosolic factor 1C pseudogene [Source:HGNC Symbol;Acc:HGNC:32523]	-
ENSG00000152611	18.1464469796017	1.38777878078145e-17	7.19151183300408	7.55367711316002e-05	0.00404441796618178	CAPSL	5	35904295	35938779	-	1135	protein_coding	calcyphosine like [Source:HGNC Symbol;Acc:HGNC:28375]	-
ENSG00000276203	1.38777878078145e-17	17.8547280036588	-7.16840019233037	7.55367711316002e-05	0.00404441796618178	ANKRD20A3	9	66106815	66153135	-	7672	protein_coding	ankyrin repeat domain 20 family member A3 [Source:HGNC Symbol;Acc:HGNC:31981]	-
ENSG00000128482	58.4703698757692	215.256151094676	-1.87805472030002	7.59806265132238e-05	0.00405958222672768	RNF112	17	19411125	19417276	+	3652	protein_coding	ring finger protein 112 [Source:HGNC Symbol;Acc:HGNC:12968]	-
ENSG00000279800	35.2841136419109	3.9671807881837	3.11291036897417	7.62932106333979e-05	0.00406768358465661	BCLAF1P2	16	34266041	34268649	-	2609	processed_pseudogene	BCL2 associated transcription factor 1 pseudogene 2 [Source:HGNC Symbol;Acc:HGNC:51807]	-
ENSG00000197948	66.5351547472108	240.055324427125	-1.84924019497196	7.81466029792347e-05	0.00415772831682362	FCHSD1	5	141639302	141651419	-	6073	protein_coding	FCH and double SH3 domains 1 [Source:HGNC Symbol;Acc:HGNC:25463]	-
ENSG00000285269	3.02498776047254	30.7502996836494	-3.2933858447377	8.09767363312021e-05	0.00427797195516185	AL160269.1	9	96235331	96352058	-	4087	protein_coding	solute carrier family 35 member D2 [Source:NCBI gene;Acc:11046]	-
ENSG00000174514	76.6161358669848	270.806299349188	-1.81987144366851	8.12013693982238e-05	0.00427797195516185	MFSD4A	1	205568885	205602918	+	5790	protein_coding	major facilitator superfamily domain containing 4A [Source:HGNC Symbol;Acc:HGNC:25433]	-
ENSG00000187634	284.284348402648	924.512507543878	-1.70092350415099	8.14834518628203e-05	0.00427797195516185	SAMD11	1	923928	944581	+	4166	protein_coding	sterile alpha motif domain containing 11 [Source:HGNC Symbol;Acc:HGNC:28706]	-
ENSG00000176428	24.1950349787579	102.171920459679	-2.07259553159692	8.1496677344601e-05	0.00427797195516185	VPS37D	7	73667825	73672112	+	1626	protein_coding	VPS37D, ESCRT-I subunit [Source:HGNC Symbol;Acc:HGNC:18287]	-
ENSG00000156675	1325.64970738685	4208.91501836324	-1.66665656297289	8.15118014922896e-05	0.00427797195516185	RAB11FIP1	8	37858618	37899467	-	9602	protein_coding	RAB11 family interacting protein 1 [Source:HGNC Symbol;Acc:HGNC:30265]	-
ENSG00000179922	216.741774333366	60.5093088004857	1.83858230574196	8.15468104842542e-05	0.00427797195516185	ZNF784	19	55620742	55624601	-	2058	protein_coding	zinc finger protein 784 [Source:HGNC Symbol;Acc:HGNC:33111]	zf-C2H2
ENSG00000253666	2.01689436757532	26.7824316236444	-3.65155449891418	8.17420388202969e-05	0.00427797195516185	AP000424.1	8	100475675	100501148	+	742	antisense	novel transcript	-
ENSG00000123892	49.397486936358	181.529275345172	-1.8750648628664	8.17608600167448e-05	0.00427797195516185	RAB38	11	88113242	88175467	-	1465	protein_coding	RAB38, member RAS oncogene family [Source:HGNC Symbol;Acc:HGNC:9776]	-
ENSG00000204175	8.06546939521856	48.6057053148547	-2.57295418556983	8.25185415343671e-05	0.00428490633477035	GPRIN2	10	46549044	46555530	-	1968	protein_coding	G protein regulated inducer of neurite outgrowth 2 [Source:HGNC Symbol;Acc:HGNC:23730]	-
ENSG00000177839	49.397486936358	7.93505457250129	2.61908121449509	8.25185415343671e-05	0.00428490633477035	PCDHB9	5	141187127	141191541	+	4415	protein_coding	protocadherin beta 9 [Source:HGNC Symbol;Acc:HGNC:8694]	-
ENSG00000228960	8.06546939521856	48.6057053148547	-2.57295418556983	8.25185415343671e-05	0.00428490633477035	OR2A9P	7	144294480	144300934	+	3337	transcribed_unprocessed_pseudogene	olfactory receptor family 2 subfamily A member 9 pseudogene [Source:HGNC Symbol;Acc:HGNC:8236]	-
ENSG00000154930	117.94815862832	28.7663656642684	2.03092887121067	8.25715964321447e-05	0.00428490633477035	ACSS1	20	25006230	25058980	-	8691	protein_coding	acyl-CoA synthetase short chain family member 1 [Source:HGNC Symbol;Acc:HGNC:16091]	-
ENSG00000125843	270.170974714643	77.3727469181893	1.80229764569518	8.52012594905789e-05	0.0044123078480449	AP5S1	20	3820524	3828837	+	5490	protein_coding	adaptor related protein complex 5 subunit sigma 1 [Source:HGNC Symbol;Acc:HGNC:15875]	-
ENSG00000101098	175.409751413084	46.6217713864472	1.90879174702018	8.56103452494274e-05	0.00442442667718513	RIMS4	20	44751808	44810338	-	5206	protein_coding	regulating synaptic membrane exocytosis 4 [Source:HGNC Symbol;Acc:HGNC:16183]	-
ENSG00000267365	49.397486936358	180.537308410962	-1.86716511923142	8.77041354031146e-05	0.00451881660996537	KCNJ2-AS1	17	70166961	70169402	-	2442	antisense	KCNJ2 antisense RNA 1 [Source:HGNC Symbol;Acc:HGNC:43720]	-
ENSG00000198719	234.88754049864	765.797798457623	-1.70446668832415	8.77943556304604e-05	0.00451881660996537	DLL1	6	170282206	170306565	-	3226	protein_coding	delta like canonical Notch ligand 1 [Source:HGNC Symbol;Acc:HGNC:2908]	-
ENSG00000254901	221.782264934584	62.4932427040546	1.825282102313	8.81637828802609e-05	0.00452860796941047	BORCS8	19	19176903	19192591	-	5372	protein_coding	BLOC-1 related complex subunit 8 [Source:HGNC Symbol;Acc:HGNC:37247]	-
ENSG00000121039	2651.29873661232	836.227450615568	1.66458278043663	8.85330018237528e-05	0.0045383489291884	RDH10	8	73294612	73325281	+	5321	protein_coding	retinol dehydrogenase 10 [Source:HGNC Symbol;Acc:HGNC:19975]	-
ENSG00000118298	52.4217812433202	189.465010817913	-1.85123249720662	9.06464916522641e-05	0.00463728367821056	CA14	1	150257159	150265078	+	3833	protein_coding	carbonic anhydrase 14 [Source:HGNC Symbol;Acc:HGNC:1372]	-
ENSG00000213420	24.1950349787579	101.179953520273	-2.05853762871351	9.18578630178636e-05	0.00468976144280293	GPC2	7	100169606	100177372	-	3828	protein_coding	glypican 2 [Source:HGNC Symbol;Acc:HGNC:4450]	-
ENSG00000235979	5.04117864661044	37.6940686303425	-2.87216327115082	9.21983484130958e-05	0.0046976545586608	AC004448.2	17	19417804	19492991	-	4193	lincRNA	novel transcript	-
ENSG00000272155	7.05737217023976	44.6378374526467	-2.63992926141221	9.34766612737847e-05	0.00475320358895591	AC055822.1	8	65714334	65714778	-	445	antisense	novel transcript, antisense to MTFR1	-
ENSG00000177694	139.118219116037	35.7101346612586	1.95812631449065	9.38176379630037e-05	0.00475472632487006	NAALADL2	3	174438573	175810552	+	13592	protein_coding	N-acetylated alpha-linked acidic dipeptidase like 2 [Source:HGNC Symbol;Acc:HGNC:23219]	-
ENSG00000272398	2525.28647147618	7911.9275742804	-1.64753405538412	9.38828915839728e-05	0.00475472632487006	CD24	6	106969831	106975627	-	3097	protein_coding	CD24 molecule [Source:HGNC Symbol;Acc:HGNC:1645]	-
ENSG00000122378	107.86717745182	365.043157939541	-1.75764591841076	9.41811504054012e-05	0.0047602920660906	PRXL2A	10	80407829	80437115	+	6520	protein_coding	peroxiredoxin like 2A [Source:HGNC Symbol;Acc:HGNC:28651]	-
ENSG00000029993	680.4669099132	209.304349493486	1.70032031128399	9.55500950556617e-05	0.00481984431586164	HMGB3	X	150980509	150990775	+	3967	protein_coding	high mobility group box 3 [Source:HGNC Symbol;Acc:HGNC:5004]	HMG
ENSG00000207864	32.2598194133571	125.979126970177	-1.96126399751203	9.6785222864661e-05	0.00487242261401536	MIR27B	9	95085445	95085541	+	97	miRNA	microRNA 27b [Source:HGNC Symbol;Acc:HGNC:31614]	-
ENSG00000172828	10.0816643515556	54.5575070733303	-2.42168275201517	9.78386027665013e-05	0.0049156603759742	CES3	16	66961237	66975148	+	4935	protein_coding	carboxylesterase 3 [Source:HGNC Symbol;Acc:HGNC:1865]	-
ENSG00000207563	27.2193291029367	110.107655970114	-2.01128295257142	9.81685218846592e-05	0.00492245016878791	MIR23B	9	95085208	95085304	+	97	miRNA	microRNA 23b [Source:HGNC Symbol;Acc:HGNC:31606]	-
ENSG00000104081	488.928266927235	1548.45970760007	-1.66288942123828	9.94165470431479e-05	0.00497515837004838	BMF	15	40087890	40108892	-	5447	protein_coding	Bcl2 modifying factor [Source:HGNC Symbol;Acc:HGNC:24132]	-
ENSG00000204965	115.931962392512	28.7663656642684	2.00608076390745	0.000101860513015642	0.00508738910065477	PCDHA5	5	140821604	141012344	+	7114	protein_coding	protocadherin alpha 5 [Source:HGNC Symbol;Acc:HGNC:8671]	-
ENSG00000186889	34.2760155629413	3.9671807881837	3.0712399761991	0.00010243138683032	0.0051037302655506	TMEM17	2	62500221	62511894	-	2982	protein_coding	transmembrane protein 17 [Source:HGNC Symbol;Acc:HGNC:26623]	-
ENSG00000179314	209.68508749202	59.5173418477548	1.81465433368758	0.000102743809580039	0.0051037302655506	WSCD1	17	6057807	6124427	+	7136	protein_coding	WSC domain containing 1 [Source:HGNC Symbol;Acc:HGNC:29060]	-
ENSG00000183668	51.4136831402152	184.50517614764	-1.84093513516743	0.000102793554335441	0.0051037302655506	PSG9	19	43211791	43269530	-	5048	protein_coding	pregnancy specific beta-1-glycoprotein 9 [Source:HGNC Symbol;Acc:HGNC:9526]	-
ENSG00000155974	58.4703698757692	10.9109573043908	2.40846985265698	0.000104403286799947	0.00517348992942794	GRIP1	12	66347431	67069162	-	6570	protein_coding	glutamate receptor interacting protein 1 [Source:HGNC Symbol;Acc:HGNC:18708]	-
ENSG00000132570	253.033306666063	73.404879136744	1.78362027519135	0.000106227868293038	0.0052536021281833	PCBD2	5	134904906	135007959	+	7171	protein_coding	pterin-4 alpha-carbinolamine dehydratase 2 [Source:HGNC Symbol;Acc:HGNC:24474]	-
ENSG00000058335	377.029375509264	113.083556784542	1.73616101596814	0.000106781782582511	0.00527068204965861	RASGRF1	15	78959947	79090773	-	9929	protein_coding	Ras protein specific guanine nucleotide releasing factor 1 [Source:HGNC Symbol;Acc:HGNC:9875]	-
ENSG00000169184	26.2112310551621	106.13978821592	-2.01258937950429	0.000107761785893939	0.00530868587351194	MN1	22	27748277	27801498	-	7693	protein_coding	MN1 proto-oncogene, transcriptional regulator [Source:HGNC Symbol;Acc:HGNC:7180]	-
ENSG00000161981	329.648763832758	98.2040527011559	1.74577416868524	0.000108864054209844	0.00535255326457429	SNRNP25	16	53010	57669	+	3060	protein_coding	small nuclear ribonucleoprotein U11/U12 subunit 25 [Source:HGNC Symbol;Acc:HGNC:14161]	-
ENSG00000181027	636.110592588933	197.400746289135	1.68751393629765	0.000109379546213203	0.00535725674236185	FKRP	19	46746046	46776988	+	5081	protein_coding	fukutin related protein [Source:HGNC Symbol;Acc:HGNC:17997]	-
ENSG00000279168	1.00879955422853	21.8225963938246	-4.2757675995199	0.000109595668558131	0.00535725674236185	AC105052.4	7	102579104	102679295	-	1241	sense_overlapping	novel transcript, sense overlapping POLR2J2, UPK3BL and RASA4	-
ENSG00000047617	22.1788389337256	0.991269054719157	4.31959465336784	0.000109595668558131	0.00535725674236185	ANO2	12	5531869	5946232	-	6255	protein_coding	anoctamin 2 [Source:HGNC Symbol;Acc:HGNC:1183]	-
ENSG00000145244	12.0978597205459	60.5093088004857	-2.31064943486068	0.000110314871053871	0.00538200274377108	CORIN	4	47593998	47838106	-	10087	protein_coding	corin, serine peptidase [Source:HGNC Symbol;Acc:HGNC:19012]	-
ENSG00000239282	3.02498776047254	29.7583326763637	-3.24627480005783	0.000111734307878315	0.00544075034431747	CASTOR1	22	30285117	30289627	-	2746	protein_coding	cytosolic arginine sensor for mTORC1 subunit 1 [Source:HGNC Symbol;Acc:HGNC:34423]	-
ENSG00000105676	495.984953773777	151.770267304908	1.70757464384414	0.000112053607665154	0.0054457019083339	ARMC6	19	19033575	19060311	+	4052	protein_coding	armadillo repeat containing 6 [Source:HGNC Symbol;Acc:HGNC:25049]	-
ENSG00000204335	137.102022878337	35.7101346612586	1.93708374421468	0.000112266963209954	0.0054457019083339	SP5	2	170715351	170718078	+	2060	protein_coding	Sp5 transcription factor [Source:HGNC Symbol;Acc:HGNC:14529]	zf-C2H2
ENSG00000067798	171.377358934268	46.6217713864472	1.87526335952355	0.000114581665388523	0.00554733304156851	NAV3	12	77324641	78213008	+	13265	protein_coding	neuron navigator 3 [Source:HGNC Symbol;Acc:HGNC:15998]	-
ENSG00000196967	2.01689436757532	25.7904645939306	-3.59736445096154	0.000116677167118838	0.0056372589135666	ZNF585A	19	37106734	37172741	-	10758	protein_coding	zinc finger protein 585A [Source:HGNC Symbol;Acc:HGNC:26305]	zf-C2H2
ENSG00000269825	79.6404302076943	17.8547280036588	2.1493261071878	0.000116885235466481	0.0056372589135666	AC022150.4	19	52650437	52653284	-	2848	sense_intronic	novel transcript, sense intronic to ZNF83	-
ENSG00000237886	72.5837434158359	250.966960690902	-1.78803246160787	0.000117576589437028	0.00565592516970513	NALT1	9	136546212	136549893	+	1088	antisense	NOTCH1 associated lncRNA in T cell acute lymphoblastic leukemia 1 [Source:HGNC Symbol;Acc:HGNC:51192]	-
ENSG00000177410	692.564087365361	2155.54346979552	-1.63785733396371	0.000117719873348564	0.00565592516970513	ZFAS1	20	49278178	49295738	+	2243	antisense	ZNFX1 antisense RNA 1 [Source:HGNC Symbol;Acc:HGNC:33101]	-
ENSG00000231412	7.05737217023976	43.6458704835071	-2.60759933825393	0.000118807134988388	0.00568144428582677	AC005392.2	19	43329295	43331430	-	301	lincRNA	novel transcript	-
ENSG00000152229	177.425947652592	570.380312880214	-1.684014497324	0.000120402589260166	0.00568144428582677	PSTPIP2	18	45983536	46072272	-	4120	protein_coding	proline-serine-threonine phosphatase interacting protein 2 [Source:HGNC Symbol;Acc:HGNC:9581]	-
ENSG00000235618	17.138349030951	1.38777878078145e-17	7.10963013972519	0.000120499134900409	0.00568144428582677	FAM21EP	10	50021182	50067803	-	2549	transcribed_unprocessed_pseudogene	family with sequence similarity 21 member E, pseudogene [Source:HGNC Symbol;Acc:HGNC:45010]	-
ENSG00000272674	17.138349030951	1.38777878078145e-17	7.10963013972519	0.000120499134900409	0.00568144428582677	PCDHB16	5	141181399	141186399	+	5001	protein_coding	protocadherin beta 16 [Source:HGNC Symbol;Acc:HGNC:14546]	-
ENSG00000183784	17.138349030951	1.38777878078145e-17	7.10963013972519	0.000120499134900409	0.00568144428582677	C9orf66	9	212824	215893	-	3070	protein_coding	chromosome 9 open reading frame 66 [Source:HGNC Symbol;Acc:HGNC:26436]	-
ENSG00000127831	17.138349030951	1.38777878078145e-17	7.10963013972519	0.000120499134900409	0.00568144428582677	VIL1	2	218419092	218453295	+	6920	protein_coding	villin 1 [Source:HGNC Symbol;Acc:HGNC:12690]	-
ENSG00000171431	17.138349030951	1.38777878078145e-17	7.10963013972519	0.000120499134900409	0.00568144428582677	KRT20	17	40875941	40885227	-	1846	protein_coding	keratin 20 [Source:HGNC Symbol;Acc:HGNC:20412]	-
ENSG00000099960	1.38777878078145e-17	16.8627608618674	-7.08652787096393	0.000120499134900409	0.00568144428582677	SLC7A4	22	21028718	21032840	-	2447	protein_coding	solute carrier family 7 member 4 [Source:HGNC Symbol;Acc:HGNC:11062]	-
ENSG00000254607	1.38777878078145e-17	16.8627608618674	-7.08652787096393	0.000120499134900409	0.00568144428582677	AP001783.1	11	126652852	126682104	+	486	antisense	uncharacterized LOC101929427 [Source:NCBI gene;Acc:101929427]	-
ENSG00000259270	1.38777878078145e-17	16.8627608618674	-7.08652787096393	0.000120499134900409	0.00568144428582677	AC044860.2	15	85178628	85178806	-	179	processed_pseudogene	SIN3 homolog A, transcription regulator (yeast) (SIN3A) pseudogene	-
ENSG00000089685	1461.74295373201	468.20771888522	1.64220453233697	0.000120912480727291	0.00569031697009329	BIRC5	17	78214186	78225636	+	3815	protein_coding	baculoviral IAP repeat containing 5 [Source:HGNC Symbol;Acc:HGNC:593]	-
ENSG00000181873	200.612204410972	57.5334079402449	1.79968345280366	0.000122056403985303	0.00573347479835796	IBA57	1	228165815	228182257	+	10219	protein_coding	IBA57, iron-sulfur cluster assembly [Source:HGNC Symbol;Acc:HGNC:27302]	-
ENSG00000172771	20.1626429294965	86.3004494088736	-2.09091480107552	0.000122725760884284	0.00575422157526463	EFCAB12	3	129401321	129428651	-	7789	protein_coding	EF-hand calcium binding domain 12 [Source:HGNC Symbol;Acc:HGNC:28061]	-
ENSG00000033327	49.397486936358	175.577473739497	-1.8270042255218	0.000124820543248712	0.0058416014240397	GAB2	11	78215297	78418348	-	6771	protein_coding	GRB2 associated binding protein 2 [Source:HGNC Symbol;Acc:HGNC:14458]	-
ENSG00000130829	106.85907933455	354.131521683913	-1.72741022082541	0.000125287506777019	0.00585261713728064	DUSP9	X	153642492	153651326	+	2776	protein_coding	dual specificity phosphatase 9 [Source:HGNC Symbol;Acc:HGNC:3076]	-
ENSG00000165891	359.891707455592	109.115689031745	1.72054196649745	0.00012585698030025	0.00586837196706256	E2F7	12	77021247	77065580	-	6303	protein_coding	E2F transcription factor 7 [Source:HGNC Symbol;Acc:HGNC:23820]	E2F
ENSG00000115290	31.2517213432949	120.027325347937	-1.9371375276255	0.000128664467043795	0.00598822911810458	GRB14	2	164492812	164621848	-	2958	protein_coding	growth factor receptor bound protein 14 [Source:HGNC Symbol;Acc:HGNC:4565]	-
ENSG00000197182	136.093924759539	441.424611718956	-1.69665780949634	0.000132081533047351	0.00613596416024385	MIRLET7BHG	22	46053869	46113928	+	5728	lincRNA	MIRLET7B host gene [Source:HGNC Symbol;Acc:HGNC:37189]	-
ENSG00000049192	169.361162694964	46.6217713864472	1.85820236375933	0.00013267528170425	0.00615223801693542	ADAMTS6	5	65148736	65481920	-	8567	protein_coding	ADAM metallopeptidase with thrombospondin type 1 motif 6 [Source:HGNC Symbol;Acc:HGNC:222]	-
ENSG00000170873	85.6890188941883	287.669737206075	-1.74576978439294	0.000134693959328153	0.00623440611747452	MTSS1	8	124550790	124728429	-	7727	protein_coding	MTSS1, I-BAR domain containing [Source:HGNC Symbol;Acc:HGNC:20443]	-
ENSG00000272275	4.03308270017211	32.7342336854472	-2.98257884703648	0.000137914791177502	0.00637129880983485	AC092687.3	2	10767875	10770058	-	393	lincRNA	novel transcript	-
ENSG00000198879	403.239926651008	123.995193096428	1.70033757817899	0.000138155735509239	0.00637129880983485	SFMBT2	10	7158624	7411486	-	9953	protein_coding	Scm like with four mbt domains 2 [Source:HGNC Symbol;Acc:HGNC:20256]	-
ENSG00000131016	165.328770216578	526.733767874213	-1.67099589326084	0.000140096123406639	0.00644901499222691	AKAP12	6	151239999	151358557	+	8741	protein_coding	A-kinase anchoring protein 12 [Source:HGNC Symbol;Acc:HGNC:370]	-
ENSG00000134198	674.418321187133	2066.26644594384	-1.61513249692838	0.000143919072512069	0.00661295054640911	TSPAN2	1	115048011	115089500	-	3410	protein_coding	tetraspanin 2 [Source:HGNC Symbol;Acc:HGNC:20659]	-
ENSG00000169594	102.826686866267	338.260050765807	-1.71671078240701	0.000144305177760963	0.00661579178709318	BNC1	15	83255903	83284714	-	4795	protein_coding	basonuclin 1 [Source:HGNC Symbol;Acc:HGNC:1081]	Others
ENSG00000090889	1152.25683056281	371.98692646563	1.63080683603504	0.000144504473982092	0.00661579178709318	KIF4A	X	70290090	70420832	+	4533	protein_coding	kinesin family member 4A [Source:HGNC Symbol;Acc:HGNC:13339]	-
ENSG00000151023	15.1221532034109	69.4370113493834	-2.18983849667974	0.000146895874551811	0.00670656788559855	ENKUR	10	24981979	25062279	-	4076	protein_coding	enkurin, TRPC channel interacting protein [Source:HGNC Symbol;Acc:HGNC:28388]	-
ENSG00000267709	10.0816643515556	52.5735731578167	-2.36836793078442	0.000147017988628585	0.00670656788559855	AC024592.2	19	5847467	5858239	+	1188	antisense	uncharacterized LOC101928844 [Source:NCBI gene;Acc:101928844]	-
ENSG00000075702	445.580047727844	138.874697142536	1.68099840600916	0.000148833062318823	0.00675530526423421	WDR62	19	36054881	36105106	+	9812	protein_coding	WD repeat domain 62 [Source:HGNC Symbol;Acc:HGNC:24502]	-
ENSG00000149212	24.1950349787579	97.2120857611367	-2.00089478491162	0.000148861223020704	0.00675530526423421	SESN3	11	95165513	95232541	-	10573	protein_coding	sestrin 3 [Source:HGNC Symbol;Acc:HGNC:23060]	-
ENSG00000181634	1427.46761761541	464.239851156966	1.62025089823788	0.000148888296619913	0.00675530526423421	TNFSF15	9	114784635	114806126	-	7889	protein_coding	TNF superfamily member 15 [Source:HGNC Symbol;Acc:HGNC:11931]	-
ENSG00000236861	16.130251104134	72.4129121904945	-2.15790351745461	0.000150550827382101	0.00681849553691838	AC006378.1	7	93969442	94011113	+	636	antisense	novel transcript	-
ENSG00000137573	43.348898347718	6.94308667956636	2.62059682211603	0.000151266369471577	0.00682720380180789	SULF1	8	69466624	69660915	+	9404	protein_coding	sulfatase 1 [Source:HGNC Symbol;Acc:HGNC:20391]	-
ENSG00000085465	42.3408002537011	151.770267304908	-1.83873314468129	0.000151283401749463	0.00682720380180789	OVGP1	1	111414314	111427777	-	2567	protein_coding	oviductal glycoprotein 1 [Source:HGNC Symbol;Acc:HGNC:8524]	-
ENSG00000142149	56.4541736625648	10.9109573043908	2.3579536896896	0.000153941337336314	0.0069324169580059	HUNK	21	31873315	32044633	+	8294	protein_coding	hormonally up-regulated Neu-associated kinase [Source:HGNC Symbol;Acc:HGNC:13326]	-
ENSG00000110876	3.02498776047254	28.7663656642684	-3.19757326615585	0.000154712059366703	0.0069324169580059	SELPLG	12	108622277	108633959	-	2494	protein_coding	selectin P ligand [Source:HGNC Symbol;Acc:HGNC:10722]	-
ENSG00000162438	3.02498776047254	28.7663656642684	-3.19757326615585	0.000154712059366703	0.0069324169580059	CTRC	1	15438439	15449242	+	3486	protein_coding	chymotrypsin C [Source:HGNC Symbol;Acc:HGNC:2523]	-
ENSG00000155970	3.02498776047254	28.7663656642684	-3.19757326615585	0.000154712059366703	0.0069324169580059	MICU3	8	17027238	17122644	+	4606	protein_coding	mitochondrial calcium uptake family member 3 [Source:HGNC Symbol;Acc:HGNC:27820]	-
ENSG00000160193	315.535390142781	96.220118820953	1.71207661407448	0.000155010573319452	0.00693349948483041	WDR4	21	42843094	42879568	-	2738	protein_coding	WD repeat domain 4 [Source:HGNC Symbol;Acc:HGNC:12756]	-
ENSG00000169252	18.1464469796017	78.3647138627271	-2.10297909586838	0.000156637995722045	0.00699391418354685	ADRB2	5	148825245	148828687	+	3443	protein_coding	adrenoceptor beta 2 [Source:HGNC Symbol;Acc:HGNC:286]	-
ENSG00000253477	5.04117864661044	35.7101346612586	-2.79442563326639	0.000159960547666948	0.00712967012458398	AC012213.1	8	103483398	103501676	-	999	antisense	uncharacterized LOC105375690 [Source:NCBI gene;Acc:105375690]	-
ENSG00000271755	8.06546939521856	45.6298044202627	-2.48204761503305	0.000162827573117695	0.0072446803306873	AL031118.1	6	27404010	27406964	-	2955	lincRNA	novel transcript	-
ENSG00000166825	1.00879955422853	20.8306293180754	-4.20904459748248	0.000164370520381886	0.00728766980893161	ANPEP	15	89784889	89815401	-	4871	protein_coding	alanyl aminopeptidase, membrane [Source:HGNC Symbol;Acc:HGNC:500]	-
ENSG00000166763	1.00879955422853	20.8306293180754	-4.20904459748248	0.000164370520381886	0.00728766980893161	STRCP1	15	43699488	43718184	-	5328	unprocessed_pseudogene	stereocilin pseudogene 1 [Source:HGNC Symbol;Acc:HGNC:33915]	-
ENSG00000143369	22.1788389337256	90.2683171761049	-2.01897902138465	0.000165163901377329	0.00731002121822741	ECM1	1	150508062	150513789	+	3360	protein_coding	extracellular matrix protein 1 [Source:HGNC Symbol;Acc:HGNC:3153]	-
ENSG00000104738	6507.27404979113	2166.45510604405	1.58666085050669	0.00016571541376594	0.00732160828093151	MCM4	8	47960185	47978160	+	6973	protein_coding	minichromosome maintenance complex component 4 [Source:HGNC Symbol;Acc:HGNC:6947]	-
ENSG00000138835	444.571949606946	139.866664078424	1.66747247521301	0.000167038243838333	0.00733955021684739	RGS3	9	113444731	113597743	+	13793	protein_coding	regulator of G protein signaling 3 [Source:HGNC Symbol;Acc:HGNC:9999]	-
ENSG00000175556	2.01689436757532	24.7984975570087	-3.54105922584327	0.000167283195825582	0.00733955021684739	LONRF3	X	118974614	119018355	+	4041	protein_coding	LON peptidase N-terminal domain and ring finger 3 [Source:HGNC Symbol;Acc:HGNC:21152]	-
ENSG00000268001	25.2031330135116	1.98323897094656	3.58611879642019	0.000167283195825582	0.00733955021684739	CARD8-AS1	19	48255675	48258199	+	1969	antisense	CARD8 antisense RNA 1 [Source:HGNC Symbol;Acc:HGNC:51408]	-
ENSG00000215160	25.2031330135116	1.98323897094656	3.58611879642019	0.000167283195825582	0.00733955021684739	OR7E122P	3	8682943	8693701	+	6210	transcribed_unprocessed_pseudogene	olfactory receptor family 7 subfamily E member 122 pseudogene [Source:HGNC Symbol;Acc:HGNC:15050]	-
ENSG00000224081	104.842883100244	340.243984630628	-1.69716382139222	0.000167871206719592	0.0073525842915382	SLC44A3-AS1	1	94613814	94855426	-	10245	transcribed_processed_pseudogene	SLC44A3 antisense RNA 1 [Source:HGNC Symbol;Acc:HGNC:49057]	-
ENSG00000144455	858.900277335401	278.742034811527	1.62311857595507	0.000172233707794309	0.00751598851755765	SUMF1	3	3700814	4467281	-	6952	protein_coding	sulfatase modifying factor 1 [Source:HGNC Symbol;Acc:HGNC:20376]	-
ENSG00000165091	9.0735668060332	48.6057053148547	-2.40547781960469	0.000172494196746733	0.00751598851755765	TMC1	9	72521608	72838230	+	7004	protein_coding	transmembrane channel like 1 [Source:HGNC Symbol;Acc:HGNC:16513]	-
ENSG00000182168	49.397486936358	8.92702227639672	2.45164408415544	0.000172494196746733	0.00751598851755765	UNC5C	4	95162504	95549206	-	10685	protein_coding	unc-5 netrin receptor C [Source:HGNC Symbol;Acc:HGNC:12569]	-
ENSG00000171631	37.3003098070502	134.906829398387	-1.85124684642497	0.000176832891153935	0.00767174896860247	P2RY6	11	73264505	73298617	+	3976	protein_coding	pyrimidinergic receptor P2Y6 [Source:HGNC Symbol;Acc:HGNC:8543]	-
ENSG00000121152	600.827158354139	193.432878553703	1.63447848614461	0.000176869249136544	0.00767174896860247	NCAPH	2	96335787	96373845	+	3278	protein_coding	non-SMC condensin I complex subunit H [Source:HGNC Symbol;Acc:HGNC:1112]	-
ENSG00000135114	141.134415353873	38.6860356110944	1.86377629600794	0.000177304555728504	0.00767174896860247	OASL	12	121019111	121039242	-	3517	protein_coding	2'-5'-oligoadenylate synthetase like [Source:HGNC Symbol;Acc:HGNC:8090]	-
ENSG00000198870	40.3246040699911	143.834531821411	-1.83149690636972	0.000177494094653316	0.00767174896860247	STKLD1	9	133376367	133406096	+	4408	protein_coding	serine/threonine kinase like domain containing 1 [Source:HGNC Symbol;Acc:HGNC:28669]	-
ENSG00000103226	153.231592783415	42.6539035127433	1.84188974802078	0.000177911114775758	0.00767174896860247	NOMO3	16	16232495	16294814	+	8274	protein_coding	NODAL modulator 3 [Source:HGNC Symbol;Acc:HGNC:25242]	-
ENSG00000149243	189.52312509089	54.5575070733303	1.79415094447769	0.000178174014902843	0.00767174896860247	KLHL35	11	75422394	75430629	-	5041	protein_coding	kelch like family member 35 [Source:HGNC Symbol;Acc:HGNC:26597]	-
ENSG00000075131	165.328770216578	46.6217713864472	1.82346289636366	0.000178193915976957	0.00767174896860247	TIPIN	15	66336206	66386746	-	2755	protein_coding	TIMELESS interacting protein [Source:HGNC Symbol;Acc:HGNC:30750]	-
ENSG00000186526	17.138349030951	74.3968460826245	-2.11002125916017	0.00017912039401894	0.00769852142456912	CYP4F8	19	15615218	15630638	+	7048	protein_coding	cytochrome P450 family 4 subfamily F member 8 [Source:HGNC Symbol;Acc:HGNC:2648]	-
ENSG00000072954	102.826686866267	332.308249171241	-1.69110968345266	0.000181168311978095	0.00777332017030632	TMEM38A	19	16661127	16690029	+	3005	protein_coding	transmembrane protein 38A [Source:HGNC Symbol;Acc:HGNC:28462]	-
ENSG00000088899	181.458340131794	567.404412084412	-1.64407043882782	0.00018179654498847	0.00777576091815005	LZTS3	20	3162617	3173592	-	5395	protein_coding	leucine zipper tumor suppressor family member 3 [Source:HGNC Symbol;Acc:HGNC:30139]	-
ENSG00000145113	142.14251347284	448.368380243671	-1.65648950052338	0.000181840562781999	0.00777576091815005	MUC4	3	195746765	195812277	-	21325	protein_coding	mucin 4, cell surface associated [Source:HGNC Symbol;Acc:HGNC:7514]	-
ENSG00000130649	132.06153228472	417.617405347744	-1.66004816199042	0.000183182917610668	0.00781993022610948	CYP2E1	10	133520406	133561220	+	9621	protein_coding	cytochrome P450 family 2 subfamily E member 1 [Source:HGNC Symbol;Acc:HGNC:2631]	-
ENSG00000107551	4.03308270017211	31.7422666865516	-2.93835621354645	0.000186218657408303	0.00793611789211238	RASSF4	10	44959407	44995891	+	9481	protein_coding	Ras association domain family member 4 [Source:HGNC Symbol;Acc:HGNC:20793]	-
ENSG00000117407	109.883373686583	352.147587819205	-1.679090562157	0.000186800042012159	0.0079474926965173	ARTN	1	43933320	43937241	+	2658	protein_coding	artemin [Source:HGNC Symbol;Acc:HGNC:727]	-
ENSG00000257093	860.916473577487	2576.13744882843	-1.58112645424016	0.00019037075738482	0.00808579795063727	KIAA1147	7	141656728	141702153	-	7356	protein_coding	KIAA1147 [Source:HGNC Symbol;Acc:HGNC:29472]	-
ENSG00000203867	48.3893888357077	166.649771328949	-1.78144256153789	0.000191697730099524	0.00812207431229682	RBM20	10	110644397	110839469	+	8162	protein_coding	RNA binding motif protein 20 [Source:HGNC Symbol;Acc:HGNC:27424]	-
ENSG00000139946	27.2193291029367	104.155854338069	-1.93120608102369	0.00019186761492724	0.00812207431229682	PELI2	14	56117814	56301526	+	6278	protein_coding	pellino E3 ubiquitin protein ligase family member 2 [Source:HGNC Symbol;Acc:HGNC:8828]	-
ENSG00000151917	106.85907933455	27.7743986468794	1.93904626782049	0.000192292600144225	0.0081264524930516	BEND6	6	56955126	57027342	+	5588	protein_coding	BEN domain containing 6 [Source:HGNC Symbol;Acc:HGNC:20871]	-
ENSG00000272459	16.130251104134	1.38777878078145e-17	7.02282004470811	0.000193974217156757	0.00815659969381959	AC139795.3	5	177554824	177555364	+	541	lincRNA	novel transcript	-
ENSG00000070886	1.38777878078145e-17	15.8707936962261	-6.99972831026706	0.000193974217156757	0.00815659969381959	EPHA8	1	22563564	22603594	+	5358	protein_coding	EPH receptor A8 [Source:HGNC Symbol;Acc:HGNC:3391]	-
ENSG00000223431	1.38777878078145e-17	15.8707936962261	-6.99972831026706	0.000193974217156757	0.00815659969381959	MTND6P21	21	44472895	44473739	+	482	processed_pseudogene	MT-ND6 pseudogene 21 [Source:HGNC Symbol;Acc:HGNC:39639]	-
ENSG00000134757	274.20336719685	834.243516751987	-1.60478565304323	0.000201032171143207	0.00842550384766426	DSG3	18	31447795	31478702	+	5525	protein_coding	desmoglein 3 [Source:HGNC Symbol;Acc:HGNC:3050]	-
ENSG00000150281	346.786431885476	109.115689031745	1.66704538630046	0.000201035882405095	0.00842550384766426	CTF1	16	30896607	30903560	+	1664	protein_coding	cardiotrophin 1 [Source:HGNC Symbol;Acc:HGNC:2499]	-
ENSG00000128340	329.648763832758	997.918060494155	-1.59762938812987	0.000204130978456465	0.00853001498402704	RAC2	22	37225261	37244448	-	2532	protein_coding	Rac family small GTPase 2 [Source:HGNC Symbol;Acc:HGNC:9802]	-
ENSG00000273374	15.1221532034109	66.4611105043751	-2.12676074102389	0.000204204616387162	0.00853001498402704	AC069222.1	3	99802699	99806058	-	3360	lincRNA	novel transcript	-
ENSG00000188486	1599.85239631978	534.669503330003	1.58099256185749	0.000207289746642046	0.00864459814709205	H2AFX	11	119093854	119095467	-	1614	protein_coding	H2A histone family member X [Source:HGNC Symbol;Acc:HGNC:4739]	-
ENSG00000074211	347.794530006243	1048.50837401337	-1.5916885462626	0.000209264376502023	0.00871256890108587	PPP2R2C	4	6320578	6563600	-	9198	protein_coding	protein phosphatase 2 regulatory subunit Bgamma [Source:HGNC Symbol;Acc:HGNC:9306]	-
ENSG00000054179	105.850981217357	337.26808383339	-1.670705228371	0.000209695324602335	0.00871615171603652	ENTPD2	9	137048098	137054045	-	2633	protein_coding	ectonucleoside triphosphate diphosphohydrolase 2 [Source:HGNC Symbol;Acc:HGNC:3364]	-
ENSG00000170579	5.04117864661044	34.7181676725187	-2.75392741721286	0.000211448139687592	0.0087566207693308	DLGAP1	18	3496032	4455335	-	12106	protein_coding	DLG associated protein 1 [Source:HGNC Symbol;Acc:HGNC:2905]	-
ENSG00000205832	5.04117864661044	34.7181676725187	-2.75392741721286	0.000211448139687592	0.0087566207693308	C16orf96	16	4556490	4600714	+	3823	protein_coding	chromosome 16 open reading frame 96 [Source:HGNC Symbol;Acc:HGNC:40031]	-
ENSG00000174827	78.6323320939189	18.8466951251346	2.05350200503269	0.00021170842394987	0.0087566207693308	PDZK1	1	145670852	145708148	-	2480	protein_coding	PDZ domain containing 1 [Source:HGNC Symbol;Acc:HGNC:8821]	-
ENSG00000253217	33.2679174866702	121.019292285189	-1.85914988693761	0.000213167329772488	0.00880255679413449	AP001574.1	8	100337595	100350707	+	546	lincRNA	novel transcript	-
ENSG00000099953	9.0735668060332	47.6137383512851	-2.37580756813994	0.000214400666297697	0.00882717408786261	MMP11	22	23768226	23784316	+	5176	protein_coding	matrix metallopeptidase 11 [Source:HGNC Symbol;Acc:HGNC:7157]	-
ENSG00000210174	90.7295094705966	22.814563458024	1.98566708994232	0.000214462048510116	0.00882717408786261	MT-TR	MT	10405	10469	+	65	Mt_tRNA	mitochondrially encoded tRNA arginine [Source:HGNC Symbol;Acc:HGNC:7496]	-
ENSG00000137507	3.02498776047254	27.7743986468794	-3.14717008826922	0.000214972137809741	0.00883378189711833	LRRC32	11	76657524	76670747	-	4459	protein_coding	leucine rich repeat containing 32 [Source:HGNC Symbol;Acc:HGNC:4161]	-
ENSG00000198832	75.6080377538434	247.991059891822	-1.71203731239565	0.000215601404702807	0.00884525762930089	SELENOM	22	31104772	31120069	-	3187	protein_coding	selenoprotein M [Source:HGNC Symbol;Acc:HGNC:30397]	-
ENSG00000181019	2462.78438796868	831.267615956612	1.56676015133161	0.000216001002445818	0.00884728903372888	NQO1	16	69706996	69726951	-	3254	protein_coding	NAD(P)H quinone dehydrogenase 1 [Source:HGNC Symbol;Acc:HGNC:2874]	-
ENSG00000160201	295.373427729446	92.2522510584713	1.67752714629176	0.000216399797063239	0.00884928102165402	U2AF1	21	43092956	43107587	-	11112	protein_coding	U2 small nuclear RNA auxiliary factor 1 [Source:HGNC Symbol;Acc:HGNC:12453]	-
ENSG00000125772	319.567782625582	964.19118481443	-1.59282416734462	0.00021679803764162	0.008851243953601	GPCPD1	20	5544404	5611026	-	7527	protein_coding	glycerophosphocholine phosphodiesterase 1 [Source:HGNC Symbol;Acc:HGNC:26957]	-
ENSG00000141994	415.337104101337	132.922895525936	1.64276157222239	0.000219485968034505	0.0089465312647871	DUS3L	19	5784832	5791238	-	3642	protein_coding	dihydrouridine synthase 3 like [Source:HGNC Symbol;Acc:HGNC:26920]	-
ENSG00000174428	853.859786730187	282.70990254251	1.59424564133743	0.000221679923860468	0.00902140907536514	GTF2IRD2B	7	75092573	75149817	+	5672	protein_coding	GTF2I repeat domain containing 2B [Source:HGNC Symbol;Acc:HGNC:33125]	GTF2I
ENSG00000171241	379.045571750902	121.019292285189	1.64610999734013	0.000225338059683694	0.00915553608412592	SHCBP1	16	46580554	46621626	-	4459	protein_coding	SHC binding and spindle associated 1 [Source:HGNC Symbol;Acc:HGNC:29547]	-
ENSG00000099337	133.069630403367	413.649537619085	-1.63531867041177	0.000226248110139429	0.00917775640360136	KCNK6	19	38319844	38332076	+	6169	protein_coding	potassium two pore domain channel subfamily K member 6 [Source:HGNC Symbol;Acc:HGNC:6281]	-
ENSG00000187994	11.0897619976089	53.5655401160272	-2.2593752668068	0.000227969789155654	0.00923277646080398	RINL	19	38867834	38878279	-	4201	protein_coding	Ras and Rab interactor like [Source:HGNC Symbol;Acc:HGNC:24795]	-
ENSG00000224614	6.04927521073364	37.6940686303425	-2.61495908852777	0.000231228602128592	0.00934977477279004	TNK2-AS1	3	195908076	195911257	+	2096	antisense	TNK2 antisense RNA 1 [Source:HGNC Symbol;Acc:HGNC:49093]	-
ENSG00000092929	2707.75223139333	920.544639816804	1.55640544294202	0.000231746124633638	0.00935573172802124	UNC13D	17	75827225	75844717	-	7752	protein_coding	unc-13 homolog D [Source:HGNC Symbol;Acc:HGNC:23147]	-
ENSG00000168280	36.292211723349	128.955027780221	-1.82560797651481	0.000232247437938235	0.0093610163501995	KIF5C	2	148875250	149026759	+	9215	protein_coding	kinesin family member 5C [Source:HGNC Symbol;Acc:HGNC:6325]	-
ENSG00000065882	548.4060560633	1620.87329361422	-1.5632397528734	0.000237484842749708	0.00955687411778761	TBC1D1	4	37891087	38139175	+	9032	protein_coding	TBC1 domain family member 1 [Source:HGNC Symbol;Acc:HGNC:11578]	-
ENSG00000149564	107.86717745182	28.7663656642684	1.90217386843215	0.000238794725991804	0.00959430892728913	ESAM	11	124752583	124762290	-	2920	protein_coding	endothelial cell adhesion molecule [Source:HGNC Symbol;Acc:HGNC:17474]	-
ENSG00000279853	2.01689436757532	23.8065305120343	-3.48246697140417	0.000240916306377722	0.00964886988078888	AC004453.2	7	44367140	44369292	-	2153	TEC	tec	-
ENSG00000198685	2.01689436757532	23.8065305120343	-3.48246697140417	0.000240916306377722	0.00964886988078888	LINC01565	3	128572000	128576086	-	2697	lincRNA	long intergenic non-protein coding RNA 1565 [Source:HGNC Symbol;Acc:HGNC:17099]	-
ENSG00000107954	25.2031330135116	96.220118820953	-1.92751982857421	0.000242101409308833	0.00968099179755194	NEURL1	10	103493979	103592552	+	4961	protein_coding	neuralized E3 ubiquitin protein ligase 1 [Source:HGNC Symbol;Acc:HGNC:7761]	-
ENSG00000180638	24.1950349787579	93.2442179993645	-1.94085262571324	0.000242786094277121	0.00969303345113967	SLC47A2	17	19678288	19718979	-	6691	protein_coding	solute carrier family 47 member 2 [Source:HGNC Symbol;Acc:HGNC:26439]	-
ENSG00000143382	172.385457053946	524.749834010255	-1.60529715574253	0.000243666829026942	0.00971285189774269	ADAMTSL4	1	150549369	150560937	+	6432	protein_coding	ADAMTS like 4 [Source:HGNC Symbol;Acc:HGNC:19706]	-
ENSG00000169067	7.05737217023976	40.6699695658948	-2.50602114323117	0.000246498579810315	0.00981025528971066	ACTBL2	5	57480016	57482809	-	2794	protein_coding	actin, beta like 2 [Source:HGNC Symbol;Acc:HGNC:17780]	-
ENSG00000225643	1.00879955422853	19.8386622291584	-4.13908546031413	0.000248026657712711	0.00983497374401123	AL606491.1	1	25581478	25590356	+	483	lincRNA	novel transcript	-
ENSG00000267440	1.00879955422853	19.8386622291584	-4.13908546031413	0.000248026657712711	0.00983497374401123	LINC02594	17	43680273	43705884	+	549	lincRNA	long intergenic non-protein coding RNA 2594 [Source:HGNC Symbol;Acc:HGNC:53935]	-
ENSG00000135919	77.6242339803462	250.966960690902	-1.69133198372436	0.000248287165585595	0.00983497374401123	SERPINE2	2	223975112	224039319	-	8891	protein_coding	serpin family E member 2 [Source:HGNC Symbol;Acc:HGNC:8951]	-
ENSG00000073605	605.867648959084	1782.56390348066	-1.5566849278114	0.000249448086149336	0.00986549613953994	GSDMB	17	39904595	39919854	-	5905	protein_coding	gasdermin B [Source:HGNC Symbol;Acc:HGNC:23690]	-
ENSG00000187372	31.2517213432949	3.9671807881837	2.93848065907234	0.000252157268453525	0.0099415265028978	PCDHB13	5	141213919	141218979	+	5061	protein_coding	protocadherin beta 13 [Source:HGNC Symbol;Acc:HGNC:8684]	-
ENSG00000107147	4.03308270017211	30.7502996836494	-2.89273505101025	0.000252157268453525	0.0099415265028978	KCNT1	9	135702185	135795508	+	12183	protein_coding	potassium sodium-activated channel subfamily T member 1 [Source:HGNC Symbol;Acc:HGNC:18865]	-
ENSG00000162817	92.7457057020993	293.621538802123	-1.66129023932809	0.000255261135348255	0.0100482233839893	C1orf115	1	220689845	220699157	+	3413	protein_coding	chromosome 1 open reading frame 115 [Source:HGNC Symbol;Acc:HGNC:25873]	-
ENSG00000064655	217.749872453593	655.689469023461	-1.58979390153638	0.000256863271928643	0.0100955654870617	EYA2	20	46894624	47188844	+	3618	protein_coding	EYA transcriptional coactivator and phosphatase 2 [Source:HGNC Symbol;Acc:HGNC:3520]	-
ENSG00000012124	834.705922430402	2441.22994612001	-1.5481276919157	0.00025761523382248	0.0101093978092573	CD22	19	35319261	35347355	+	6159	protein_coding	CD22 molecule [Source:HGNC Symbol;Acc:HGNC:1643]	-
ENSG00000110169	8.06546939521856	43.6458704835071	-2.41809641148663	0.00025812474041871	0.0101136875036615	HPX	11	6431049	6442617	-	3631	protein_coding	hemopexin [Source:HGNC Symbol;Acc:HGNC:5171]	-
ENSG00000245910	1331.69829611329	3871.64626159513	-1.53959203007503	0.000260591026985758	0.0101850957957606	SNHG6	8	66921684	66926398	-	1247	processed_transcript	small nucleolar RNA host gene 6 [Source:HGNC Symbol;Acc:HGNC:32965]	-
ENSG00000161618	927.450949566596	312.468910521449	1.56917159150557	0.000260753283470129	0.0101850957957606	ALDH16A1	19	49453169	49471048	+	4643	protein_coding	aldehyde dehydrogenase 16 family member A1 [Source:HGNC Symbol;Acc:HGNC:28114]	-
ENSG00000275888	56.4541736625648	185.497143081744	-1.7140484245659	0.000262367318576105	0.0102304103420863	AC132872.3	17	82244770	82245591	+	629	antisense	novel transcript, antisense to CSNK1D	-
ENSG00000197558	95.7700000502494	301.557274263156	-1.65351589949497	0.000262755999788945	0.0102304103420863	SSPO	7	149776042	149833979	+	21144	protein_coding	SCO-spondin [Source:HGNC Symbol;Acc:HGNC:21998]	-
ENSG00000143845	161.296377738507	490.030991390162	-1.60241737175378	0.000263127838016623	0.0102304103420863	ETNK2	1	204131062	204152003	-	4472	protein_coding	ethanolamine kinase 2 [Source:HGNC Symbol;Acc:HGNC:25575]	-
ENSG00000198838	47.3812907359851	8.92702227639672	2.39167803858014	0.000266845020004754	0.0103589974586177	RYR3	15	33310945	33866121	+	20370	protein_coding	ryanodine receptor 3 [Source:HGNC Symbol;Acc:HGNC:10485]	-
ENSG00000101057	1654.28969485813	565.420478220539	1.54860365622776	0.000269543729315269	0.0104350725356053	MYBL2	20	43667019	43716496	+	2777	protein_coding	MYB proto-oncogene like 2 [Source:HGNC Symbol;Acc:HGNC:7548]	MYB
ENSG00000108479	247.992816063814	740.006658230312	-1.57676186676392	0.000269630514630826	0.0104350725356053	GALK1	17	75751594	75765711	-	2891	protein_coding	galactokinase 1 [Source:HGNC Symbol;Acc:HGNC:4118]	-
ENSG00000152402	50.4055850378782	9.91898984227611	2.33070789607167	0.000273263785957052	0.0105595143711111	GUCY1A2	11	106674012	107018524	-	16361	protein_coding	guanylate cyclase 1 soluble subunit alpha 2 [Source:HGNC Symbol;Acc:HGNC:4684]	-
ENSG00000110492	801.438684436156	2331.12161670342	-1.54021422078943	0.000274511205985333	0.0105768196367784	MDK	11	46380756	46383837	+	2196	protein_coding	midkine [Source:HGNC Symbol;Acc:HGNC:6972]	-
ENSG00000173391	49.397486936358	164.665837459574	-1.73450611560846	0.000274548657871423	0.0105768196367784	OLR1	12	10158301	10172138	-	3057	protein_coding	oxidized low density lipoprotein receptor 1 [Source:HGNC Symbol;Acc:HGNC:8133]	-
ENSG00000102384	298.39772209137	95.2281518805999	1.64647478722572	0.000275003105927263	0.0105782016636131	CENPI	X	101098218	101163681	+	4321	protein_coding	centromere protein I [Source:HGNC Symbol;Acc:HGNC:3968]	-
ENSG00000130304	435.499066518908	1278.64470217497	-1.55360391726701	0.000277937442217207	0.010674825288318	SLC27A1	19	17468769	17506168	+	8249	protein_coding	solute carrier family 27 member 1 [Source:HGNC Symbol;Acc:HGNC:10995]	-
ENSG00000108878	21.1707409257833	83.3245485810399	-1.97039726564231	0.000279483196294674	0.0107179049116221	CACNG1	17	67044590	67056797	+	1266	protein_coding	calcium voltage-gated channel auxiliary subunit gamma 1 [Source:HGNC Symbol;Acc:HGNC:1405]	-
ENSG00000180447	62.5027623081408	13.8868592745589	2.16006883338892	0.000284244928401132	0.0108659175942242	GAS1	9	86944363	86947189	-	2827	protein_coding	growth arrest specific 1 [Source:HGNC Symbol;Acc:HGNC:4165]	-
ENSG00000127364	16.130251104134	68.4450444015042	-2.07674752417695	0.000284632694182353	0.0108659175942242	TAS2R4	7	141778442	141780819	+	2378	protein_coding	taste 2 receptor member 4 [Source:HGNC Symbol;Acc:HGNC:14911]	-
ENSG00000243648	16.130251104134	68.4450444015042	-2.07674752417695	0.000284632694182353	0.0108659175942242	AC109454.1	5	134422838	134423335	+	498	processed_pseudogene	ribosomal protein S10 (RPS10) pseudogene	-
ENSG00000251432	368.964590542771	120.027325347937	1.61909577649421	0.000285431281680087	0.01086645279459	AC108062.1	4	128292751	128519394	+	3283	lincRNA	uncharacterized LOC100507487 [Source:NCBI gene;Acc:100507487]	-
ENSG00000135346	550.422252305233	183.51320921351	1.58399307985261	0.000285506673615376	0.01086645279459	CGA	6	87085498	87095406	-	2284	protein_coding	glycoprotein hormones, alpha polypeptide [Source:HGNC Symbol;Acc:HGNC:1885]	-
ENSG00000185201	31.2517213432949	112.09158984651	-1.8385595033628	0.000291080585872569	0.0110619376934911	IFITM2	11	307631	315272	+	1543	protein_coding	interferon induced transmembrane protein 2 [Source:HGNC Symbol;Acc:HGNC:5413]	-
ENSG00000228716	1308.51203932861	448.368380243671	1.54490351032967	0.00029313368142212	0.0111232348301799	DHFR	5	80626228	80654983	-	4409	protein_coding	dihydrofolate reductase [Source:HGNC Symbol;Acc:HGNC:2861]	-
ENSG00000014257	105.850981217357	28.7663656642684	1.87498420626309	0.000296368334291629	0.011229116258198	ACPP	3	132317367	132368298	+	4193	protein_coding	acid phosphatase, prostate [Source:HGNC Symbol;Acc:HGNC:125]	-
ENSG00000226235	3.02498776047254	26.7824316236444	-3.09494203596102	0.000299754928075749	0.0113404289555843	LEMD1-AS1	1	205373252	205387440	+	2781	antisense	LEMD1 antisense RNA 1 [Source:HGNC Symbol;Acc:HGNC:44132]	-
ENSG00000117228	62.5027623081408	204.344514825343	-1.70703197576198	0.000301209268587215	0.0113784164958686	GBP1	1	89052319	89065360	-	4992	protein_coding	guanylate binding protein 1 [Source:HGNC Symbol;Acc:HGNC:4182]	-
ENSG00000125798	27.2193291029367	100.187986580719	-1.87524053046396	0.000301944161962691	0.0113891535240614	FOXA2	20	22581005	22585455	-	2603	protein_coding	forkhead box A2 [Source:HGNC Symbol;Acc:HGNC:5022]	Fork
ENSG00000132357	329.648763832758	107.131755154651	1.62039612320287	0.000303159634109768	0.0114128965940112	CARD6	5	40841184	40860175	+	4399	protein_coding	caspase recruitment domain family member 6 [Source:HGNC Symbol;Acc:HGNC:16394]	-
ENSG00000168477	882.086534119424	2544.3945070147	-1.52819821863431	0.00030347683250932	0.0114128965940112	TNXB	6	32041153	32115334	-	15909	protein_coding	tenascin XB [Source:HGNC Symbol;Acc:HGNC:11976]	-
ENSG00000137807	1412.34614579926	486.063123662046	1.53863215732241	0.000306073732513682	0.0114934552274677	KIF23	15	69414246	69448427	+	6576	protein_coding	kinesin family member 23 [Source:HGNC Symbol;Acc:HGNC:6392]	-
ENSG00000100031	74.5999396409314	238.071390560835	-1.67250705367934	0.000308260903490101	0.011558411799706	GGT1	22	24583750	24629005	+	4434	protein_coding	gamma-glutamyltransferase 1 [Source:HGNC Symbol;Acc:HGNC:4250]	-
ENSG00000081842	331.664960074222	108.123722093259	1.61590834938277	0.000312971342833381	0.0116054284920527	PCDHA6	5	140827958	141012344	+	6133	protein_coding	protocadherin alpha 6 [Source:HGNC Symbol;Acc:HGNC:8672]	-
ENSG00000158163	15.1221532034109	1.38777878078145e-17	6.93045006253017	0.00031520810287973	0.0116054284920527	DZIP1L	3	138061990	138115818	-	5045	protein_coding	DAZ interacting zinc finger protein 1 like [Source:HGNC Symbol;Acc:HGNC:26551]	-
ENSG00000115112	15.1221532034109	1.38777878078145e-17	6.93045006253017	0.00031520810287973	0.0116054284920527	TFCP2L1	2	121216587	121285207	-	9372	protein_coding	transcription factor CP2 like 1 [Source:HGNC Symbol;Acc:HGNC:17925]	CP2
ENSG00000240602	1.38777878078145e-17	14.8788265023196	-6.90737025537731	0.00031520810287973	0.0116054284920527	AADACP1	3	151770428	151784894	+	2012	transcribed_unprocessed_pseudogene	arylacetamide deacetylase pseudogene 1 [Source:HGNC Symbol;Acc:HGNC:50305]	-
ENSG00000235277	15.1221532034109	1.38777878078145e-17	6.93045006253017	0.00031520810287973	0.0116054284920527	AF127577.3	21	14918534	14947096	+	781	antisense	novel transcript	-
ENSG00000013725	1.38777878078145e-17	14.8788265023196	-6.90737025537731	0.00031520810287973	0.0116054284920527	CD6	11	60971680	61020377	+	5958	protein_coding	CD6 molecule [Source:HGNC Symbol;Acc:HGNC:1691]	-
ENSG00000226800	15.1221532034109	1.38777878078145e-17	6.93045006253017	0.00031520810287973	0.0116054284920527	CACTIN-AS1	19	3607247	3613930	+	1913	antisense	CACTIN antisense RNA 1 [Source:HGNC Symbol;Acc:HGNC:31391]	-
ENSG00000101842	1.38777878078145e-17	14.8788265023196	-6.90737025537731	0.00031520810287973	0.0116054284920527	VSIG1	X	108044970	108079184	+	3769	protein_coding	V-set and immunoglobulin domain containing 1 [Source:HGNC Symbol;Acc:HGNC:28675]	-
ENSG00000258957	15.1221532034109	1.38777878078145e-17	6.93045006253017	0.00031520810287973	0.0116054284920527	AL359317.2	14	69183020	69214092	-	2364	lincRNA	novel transcript	-
ENSG00000225371	15.1221532034109	1.38777878078145e-17	6.93045006253017	0.00031520810287973	0.0116054284920527	CICP8	7	56362458	56365270	+	2813	processed_pseudogene	capicua transcriptional repressor pseudogene 8 [Source:HGNC Symbol;Acc:HGNC:37757]	-
ENSG00000280623	1.38777878078145e-17	14.8788265023196	-6.90737025537731	0.00031520810287973	0.0116054284920527	PCAT14	22	23536881	23547797	+	4911	lincRNA	prostate cancer associated transcript 14 [Source:HGNC Symbol;Acc:HGNC:48977]	-
ENSG00000055163	7.05737217023976	39.678002589559	-2.47050773802237	0.000315484701410264	0.0116054284920527	CYFIP2	5	157266079	157395595	+	10498	protein_coding	cytoplasmic FMR1 interacting protein 2 [Source:HGNC Symbol;Acc:HGNC:13760]	-
ENSG00000275294	7.05737217023976	39.678002589559	-2.47050773802237	0.000315484701410264	0.0116054284920527	LINC02340	13	27178263	27251288	-	1098	lincRNA	long intergenic non-protein coding RNA 2340 [Source:HGNC Symbol;Acc:HGNC:53260]	-
ENSG00000204969	113.915766156944	31.7422666865516	1.83936343530502	0.000319165532590731	0.0117144286221917	PCDHA2	5	140794852	141012344	+	6054	protein_coding	protocadherin alpha 2 [Source:HGNC Symbol;Acc:HGNC:8668]	-
ENSG00000158457	83.6728226646715	262.870563886317	-1.65006922403391	0.000319374854411604	0.0117144286221917	TSPAN33	7	129144892	129169697	+	2750	protein_coding	tetraspanin 33 [Source:HGNC Symbol;Acc:HGNC:28743]	-
ENSG00000272320	8.06546939521856	42.6539035127433	-2.3850253542146	0.000325734754818716	0.0118913056894694	AL445309.1	6	3311662	3313650	+	1989	antisense	novel transcript, antisense to SLC22A23	-
ENSG00000232871	8.06546939521856	42.6539035127433	-2.3850253542146	0.000325734754818716	0.0118913056894694	SEC1P	19	48638071	48682245	+	2634	transcribed_unitary_pseudogene	secretory blood group 1, pseudogene [Source:HGNC Symbol;Acc:HGNC:44149]	-
ENSG00000223685	43.348898347718	7.93505457250129	2.43114414448334	0.000325734754818716	0.0118913056894694	LINC00571	13	38050817	38143232	-	1183	lincRNA	long intergenic non-protein coding RNA 571 [Source:HGNC Symbol;Acc:HGNC:43721]	-
ENSG00000065621	19.1545449466944	76.3807799733343	-1.98856161343779	0.000326079251456248	0.0118913056894694	GSTO2	10	104268873	104304945	+	9921	protein_coding	glutathione S-transferase omega 2 [Source:HGNC Symbol;Acc:HGNC:23064]	-
ENSG00000170537	92.7457057020993	287.669737206075	-1.63175866500957	0.000328672521746442	0.0119634051912994	TMC7	16	18983934	19063942	+	5638	protein_coding	transmembrane channel like 7 [Source:HGNC Symbol;Acc:HGNC:23000]	-
ENSG00000279145	18.1464469796017	73.404879136744	-2.00880694090322	0.000329003110476144	0.0119634051912994	AC011912.1	15	55171378	55176739	-	5362	lincRNA	TEC	-
ENSG00000188917	552.438448547169	186.489110015824	1.56607510538937	0.000331161320863784	0.0120245817541229	TRMT2B	X	101009346	101052116	-	4055	protein_coding	tRNA methyltransferase 2 homolog B [Source:HGNC Symbol;Acc:HGNC:25748]	-
ENSG00000249863	17.138349030951	70.42897829683	-2.03108600957047	0.000331776007050027	0.0120296172886202	AC021106.1	4	37868292	37869978	+	1058	processed_pseudogene	synaptotagmin binding, cytoplasmic RNA interacting protein (SYNCRIP) pseudogene	-
ENSG00000261770	46.373192637253	8.92702227639672	2.36073366221419	0.000332558744896239	0.0120339203166466	AC006504.1	19	27757184	27760849	-	3666	lincRNA	novel transcript	-
ENSG00000152253	207.668891251717	65.4691435550855	1.66349485399283	0.000333039342552583	0.0120339203166466	SPC25	2	168834132	168913371	-	1841	protein_coding	SPC25, NDC80 kinetochore complex component [Source:HGNC Symbol;Acc:HGNC:24031]	-
ENSG00000246228	16.130251104134	67.4530774531745	-2.05572458246448	0.000334323461926911	0.0120339203166466	CASC8	8	127289817	127482139	-	2342	antisense	cancer susceptibility 8 [Source:HGNC Symbol;Acc:HGNC:45129]	-
ENSG00000237017	16.130251104134	67.4530774531745	-2.05572458246448	0.000334323461926911	0.0120339203166466	AC245052.4	19	54119511	54125343	-	4158	antisense	novel transcript	-
ENSG00000285601	16.130251104134	66.4611105043751	-2.03439075884596	0.000334323461926911	0.0120339203166466	AC084262.2	8	29351292	29360222	+	3263	bidirectional_promoter_lncRNA	novel transcript	-
ENSG00000169679	1025.23646730891	353.139554751561	1.53730798955228	0.000334751740368888	0.0120339203166466	BUB1	2	110637698	110678114	-	6032	protein_coding	BUB1 mitotic checkpoint serine/threonine kinase [Source:HGNC Symbol;Acc:HGNC:1148]	-
ENSG00000136352	15.1221532034109	63.4852096549488	-2.06079849234618	0.000336548473282375	0.0120813253079434	NKX2-1	14	36516392	36521149	-	3165	protein_coding	NK2 homeobox 1 [Source:HGNC Symbol;Acc:HGNC:11825]	Homeobox
ENSG00000277161	221.782264934584	70.42897829683	1.65313942923734	0.000337487152065941	0.0120871815907396	PIGW	17	36535020	36539310	+	2799	protein_coding	phosphatidylinositol glycan anchor biosynthesis class W [Source:HGNC Symbol;Acc:HGNC:23213]	-
ENSG00000188985	276.219563437979	89.2763502346194	1.6280853378586	0.000337668178342124	0.0120871815907396	DHFRP1	18	26170726	26171284	-	559	processed_pseudogene	dihydrofolate reductase pseudogene 1 [Source:HGNC Symbol;Acc:HGNC:2862]	-
ENSG00000179057	11.0897619976089	51.5816061986497	-2.2050566565863	0.000339042051787069	0.0121127440490154	IGSF22	11	18704305	18726230	-	4841	protein_coding	immunoglobulin superfamily member 22 [Source:HGNC Symbol;Acc:HGNC:26750]	-
ENSG00000197467	58.4703698757692	12.8948920057617	2.16997768649828	0.000339487032177704	0.0121127440490154	COL13A1	10	69801867	69964275	+	5888	protein_coding	collagen type XIII alpha 1 chain [Source:HGNC Symbol;Acc:HGNC:2190]	-
ENSG00000282057	12.0978597205459	54.5575070733303	-2.16159621536626	0.000339820177696737	0.0121127440490154	AC092807.3	1	85482281	85578250	-	3607	lincRNA	novel transcript	-
ENSG00000225544	4.03308270017211	29.7583326763637	-2.84562400633038	0.000342416094481659	0.0121709416873987	AC245452.2	22	21885282	21885673	-	392	processed_pseudogene	pseudogene similar to part of metallophosphoesterase 1 (MPPE1)	-
ENSG00000231527	4.03308270017211	29.7583326763637	-2.84562400633038	0.000342416094481659	0.0121709416873987	CR769775.1	9	61972240	61976380	+	1940	processed_transcript	novel transcript	-
ENSG00000147536	301.422016453322	98.2040527011559	1.61668022497788	0.000345382187363768	0.0122591273020466	GINS4	8	41529206	41545046	+	5475	protein_coding	GINS complex subunit 4 [Source:HGNC Symbol;Acc:HGNC:28226]	-
ENSG00000145103	2.01689436757532	22.814563458024	-3.42139400164152	0.000348533929492388	0.0123190901624219	ILDR1	3	121987323	122022258	-	3006	protein_coding	immunoglobulin like domain containing receptor 1 [Source:HGNC Symbol;Acc:HGNC:28741]	-
ENSG00000259756	23.1869369518066	1.98323897094656	3.46644355887753	0.000348533929492388	0.0123190901624219	AC100839.1	15	62682916	62690448	-	577	antisense	uncharacterized LOC105370855 [Source:NCBI gene;Acc:105370855]	-
ENSG00000254602	2.01689436757532	22.814563458024	-3.42139400164152	0.000348533929492388	0.0123190901624219	AP000662.1	11	57638024	57652790	+	3223	sense_overlapping	novel transcript, sense overlapping CLP1	-
ENSG00000105755	902.248496540363	2565.22581257996	-1.50736099479014	0.000358347285382364	0.0126482578158982	ETHE1	19	43506719	43527244	-	1604	protein_coding	ETHE1, persulfide dioxygenase [Source:HGNC Symbol;Acc:HGNC:23287]	-
ENSG00000136159	283.276250282051	92.2522510584713	1.61722267286133	0.000360341691294696	0.0127009138387721	NUDT15	13	48037567	48047222	+	2098	protein_coding	nudix hydrolase 15 [Source:HGNC Symbol;Acc:HGNC:23063]	-
ENSG00000123094	799.422488194085	274.774167080421	1.54027644623735	0.000361125356610084	0.0127108078165042	RASSF8	12	25959029	26079892	+	7619	protein_coding	Ras association domain family member 8 [Source:HGNC Symbol;Acc:HGNC:13232]	-
ENSG00000127946	317.551586384176	918.560705953265	-1.5320167668941	0.000366895817631001	0.0128959542464126	HIP1	7	75533300	75738962	-	8953	protein_coding	huntingtin interacting protein 1 [Source:HGNC Symbol;Acc:HGNC:4913]	-
ENSG00000283511	33.2679174866702	4.95914996076603	2.71524099764638	0.000372105259868903	0.0130608946213985	AC137936.2	3	58180009	58187495	+	1659	transcribed_unitary_pseudogene	novel pseudogene	-
ENSG00000100097	1423.4352251311	497.966726846327	1.51501754695218	0.00037509360815927	0.0131090361387193	LGALS1	22	37675608	37679806	+	1099	protein_coding	galectin 1 [Source:HGNC Symbol;Acc:HGNC:6561]	-
ENSG00000214336	1.00879955422853	18.8466951251346	-4.0655602036335	0.000376589119844499	0.0131090361387193	FOXI3	2	88446787	88452656	-	2804	protein_coding	forkhead box I3 [Source:HGNC Symbol;Acc:HGNC:35123]	-
ENSG00000197813	1.00879955422853	18.8466951251346	-4.0655602036335	0.000376589119844499	0.0131090361387193	AC011450.1	19	49331617	49340303	-	615	lincRNA	novel transcript	-
ENSG00000167281	1.00879955422853	18.8466951251346	-4.0655602036335	0.000376589119844499	0.0131090361387193	RBFOX3	17	79089345	79516148	-	9873	protein_coding	RNA binding fox-1 homolog 3 [Source:HGNC Symbol;Acc:HGNC:27097]	-
ENSG00000139737	1.00879955422853	18.8466951251346	-4.0655602036335	0.000376589119844499	0.0131090361387193	SLAIN1	13	77697854	77764242	+	4133	protein_coding	SLAIN motif family member 1 [Source:HGNC Symbol;Acc:HGNC:26387]	-
ENSG00000184702	1.00879955422853	18.8466951251346	-4.0655602036335	0.000376589119844499	0.0131090361387193	SEPT5	22	19714464	19724224	+	4603	protein_coding	septin 5 [Source:HGNC Symbol;Acc:HGNC:9164]	-
ENSG00000206075	947.612911987627	2677.31807585961	-1.49829724585475	0.000385801438810186	0.0134112434134952	SERPINB5	18	63476761	63505085	+	3939	protein_coding	serpin family B member 5 [Source:HGNC Symbol;Acc:HGNC:8949]	-
ENSG00000163328	39.3165059805274	131.93092858961	-1.74339483471974	0.000386356988697732	0.0134121068933641	GPR155	2	174431571	174487094	-	7769	protein_coding	G protein-coupled receptor 155 [Source:HGNC Symbol;Acc:HGNC:22951]	-
ENSG00000139190	193.555517570754	61.5012757525761	1.65204056039843	0.000390076342499214	0.0135226465399728	VAMP1	12	6462237	6470987	-	3580	protein_coding	vesicle associated membrane protein 1 [Source:HGNC Symbol;Acc:HGNC:12642]	-
ENSG00000174099	253.033306666063	82.3325816379273	1.61830016380303	0.000391200591374323	0.0135309695919323	MSRB3	12	65278643	65491430	+	7405	protein_coding	methionine sulfoxide reductase B3 [Source:HGNC Symbol;Acc:HGNC:27375]	-
ENSG00000247095	44.3569964430409	145.818465692583	-1.71414494607861	0.00039138725750643	0.0135309695919323	MIR210HG	11	565660	568457	-	2321	lincRNA	MIR210 host gene [Source:HGNC Symbol;Acc:HGNC:39524]	-
ENSG00000173805	89.721411355037	274.774167080421	-1.61338422179873	0.000399236485320205	0.0137806633037005	HAP1	17	41717742	41734644	-	6223	protein_coding	huntingtin associated protein 1 [Source:HGNC Symbol;Acc:HGNC:4812]	-
ENSG00000197119	292.349133367551	840.195318342729	-1.52263484433646	0.00039970030870578	0.0137806633037005	SLC25A29	14	100291111	100306547	-	7451	protein_coding	solute carrier family 25 member 29 [Source:HGNC Symbol;Acc:HGNC:20116]	-
ENSG00000231764	123.996747337057	370.00299260105	-1.57627887828296	0.000402246681672174	0.0138303892735338	DLX6-AS1	7	96955141	97014065	-	16633	antisense	DLX6 antisense RNA 1 [Source:HGNC Symbol;Acc:HGNC:37151]	-
ENSG00000143228	355.859314972446	119.035358410596	1.57889843923462	0.000402397441131281	0.0138303892735338	NUF2	1	163266576	163355764	+	3362	protein_coding	NUF2, NDC80 kinetochore complex component [Source:HGNC Symbol;Acc:HGNC:14621]	-
ENSG00000154175	98.7942943993828	299.573340397936	-1.59920041623077	0.000402784366307411	0.0138303892735338	ABI3BP	3	100749156	100993515	-	10978	protein_coding	ABI family member 3 binding protein [Source:HGNC Symbol;Acc:HGNC:17265]	-
ENSG00000255026	13.1059575035158	56.5414409853976	-2.09866898533733	0.000407476871202329	0.0139725311927073	AC136475.3	11	287305	288987	+	860	antisense	novel transcript	-
ENSG00000277758	61.4946641993662	196.408779355309	-1.67333547190884	0.000409711406482407	0.014030117431739	FO681492.1	10	47750864	47763592	-	5526	protein_coding	synaptotagmin-15 [Source:NCBI gene;Acc:102724488]	-
ENSG00000165480	346.786431885476	116.059457598013	1.57813914690418	0.000410987991499125	0.0140547882559755	SKA3	13	21153595	21176602	-	3048	protein_coding	spindle and kinetochore associated complex subunit 3 [Source:HGNC Symbol;Acc:HGNC:20262]	-
ENSG00000278456	22.1788389337256	83.3245485810399	-1.90366803978779	0.000412542241518354	0.0140888750373674	AC015712.7	15	100888472	100889106	-	635	antisense	novel transcript, antisense to ALDH1A3	-
ENSG00000212123	51.4136831402152	10.9109573043908	2.22333655337247	0.000414119129112192	0.0141236418770895	PRR22	19	5782960	5784765	-	1806	protein_coding	proline rich 22 [Source:HGNC Symbol;Acc:HGNC:28354]	-
ENSG00000117724	2666.42020842866	949.311680838011	1.48982670888687	0.000414852590404895	0.0141295884969171	CENPF	1	214603195	214664588	+	11690	protein_coding	centromere protein F [Source:HGNC Symbol;Acc:HGNC:1857]	-
ENSG00000238120	10.0816643515556	47.6137383512851	-2.22576637979271	0.000415551720142329	0.0141343513747469	LINC01589	22	45604432	45605621	-	548	antisense	long intergenic non-protein coding RNA 1589 [Source:HGNC Symbol;Acc:HGNC:51520]	-
ENSG00000185267	28.2274271561726	100.187986580719	-1.82300866508785	0.000417986780695405	0.0141715199303301	CDNF	10	14819250	14838575	-	1733	protein_coding	cerebral dopamine neurotrophic factor [Source:HGNC Symbol;Acc:HGNC:24913]	-
ENSG00000254122	26.2112310551621	2.97521062357408	3.08625404461023	0.000419448279039527	0.0141715199303301	PCDHGB7	5	141417645	141512979	+	4966	protein_coding	protocadherin gamma subfamily B, 7 [Source:HGNC Symbol;Acc:HGNC:8714]	-
ENSG00000005981	3.02498776047254	25.7904645939306	-3.04075198800838	0.000419448279039527	0.0141715199303301	ASB4	7	95478444	95540232	+	4605	protein_coding	ankyrin repeat and SOCS box containing 4 [Source:HGNC Symbol;Acc:HGNC:16009]	-
ENSG00000232022	3.02498776047254	25.7904645939306	-3.04075198800838	0.000419448279039527	0.0141715199303301	FAAHP1	1	46432129	46482493	+	2476	transcribed_unprocessed_pseudogene	fatty acid amide hydrolase pseudogene 1 [Source:HGNC Symbol;Acc:HGNC:50679]	-
ENSG00000261632	3.02498776047254	25.7904645939306	-3.04075198800838	0.000419448279039527	0.0141715199303301	AC022872.1	15	71972206	72040265	+	781	antisense	novel transcript, antisense to MYO9A	-
ENSG00000167994	58.4703698757692	186.489110015824	-1.67122148587041	0.000425022210737126	0.0143406693054054	RAB3IL1	11	61897301	61920269	-	3006	protein_coding	RAB3A interacting protein like 1 [Source:HGNC Symbol;Acc:HGNC:9780]	-
ENSG00000128973	510.098327466957	174.585506805117	1.54615503410354	0.000428182719624503	0.0144280449204673	CLN6	15	68206992	68257211	-	7345	protein_coding	CLN6, transmembrane ER protein [Source:HGNC Symbol;Acc:HGNC:2077]	-
ENSG00000116032	179.442143892162	520.781966282323	-1.53650966715018	0.000429446063241695	0.0144415105588274	GRIN3B	19	1000419	1009732	+	3281	protein_coding	glutamate ionotropic receptor NMDA type subunit 3B [Source:HGNC Symbol;Acc:HGNC:16768]	-
ENSG00000132470	22772.9372336493	63290.4654683789	-1.47466278593967	0.000429725227138264	0.0144415105588274	ITGB4	17	75721328	75757818	+	6761	protein_coding	integrin subunit beta 4 [Source:HGNC Symbol;Acc:HGNC:6158]	-
ENSG00000204052	32.2598194133571	111.099622908368	-1.78012573917124	0.00043257442651008	0.0145179560514777	LRRC73	6	43506969	43510686	-	2121	protein_coding	leucine rich repeat containing 73 [Source:HGNC Symbol;Acc:HGNC:21375]	-
ENSG00000072422	121.980551100604	362.067257142594	-1.56863764435333	0.000435809321901834	0.0145984213863757	RHOBTB1	10	60869438	61001440	-	4841	protein_coding	Rho related BTB domain containing 1 [Source:HGNC Symbol;Acc:HGNC:18738]	-
ENSG00000224032	474.814893234252	1342.13058580484	-1.49884535230983	0.000436127261265972	0.0145984213863757	EPB41L4A-AS1	5	112160526	112164276	+	3344	lincRNA	EPB41L4A antisense RNA 1 [Source:HGNC Symbol;Acc:HGNC:30749]	-
ENSG00000186907	52.4217812433202	166.649771328949	-1.66625130436575	0.000437125150816236	0.0146124693272856	RTN4RL2	11	57460549	57477534	+	2387	protein_coding	reticulon 4 receptor like 2 [Source:HGNC Symbol;Acc:HGNC:23053]	-
ENSG00000119403	1143.18394747322	403.729868297268	1.50130321866931	0.000445386043825293	0.014868951254363	PHF19	9	120855652	120894896	-	6733	protein_coding	PHD finger protein 19 [Source:HGNC Symbol;Acc:HGNC:24566]	-
ENSG00000126803	1547.43129402365	549.549007309417	1.49334133401277	0.000447219882064535	0.014910476067988	HSPA2	14	64535905	64546173	+	5777	protein_coding	heat shock protein family A (Hsp70) member 2 [Source:HGNC Symbol;Acc:HGNC:5235]	-
ENSG00000080986	994.993523677188	351.155620886845	1.50224064263762	0.000451733755452469	0.0150411270985439	NDC80	18	2571511	2616635	+	3600	protein_coding	NDC80, kinetochore complex component [Source:HGNC Symbol;Acc:HGNC:16909]	-
ENSG00000119938	419.369496584817	142.842564885747	1.55295490513174	0.000453309484741054	0.0150737332873367	PPP1R3C	10	91628442	91633054	-	2524	protein_coding	protein phosphatase 1 regulatory subunit 3C [Source:HGNC Symbol;Acc:HGNC:9293]	-
ENSG00000167680	465.742010145983	1310.38764398994	-1.49214404566258	0.000465857986826488	0.0154706478884087	SEMA6B	19	4542593	4559808	-	4412	protein_coding	semaphorin 6B [Source:HGNC Symbol;Acc:HGNC:10739]	-
ENSG00000157064	314.527292022087	891.77759879541	-1.50313192574713	0.000473035996124015	0.0156884064226327	NMNAT2	1	183248237	183418602	-	7165	protein_coding	nicotinamide nucleotide adenylyltransferase 2 [Source:HGNC Symbol;Acc:HGNC:16789]	-
ENSG00000142694	174.401653293355	502.926561506384	-1.52726646101116	0.000473957491692124	0.0156983666186676	EVA1B	1	36322031	36324154	-	1211	protein_coding	eva-1 homolog B [Source:HGNC Symbol;Acc:HGNC:25558]	-
ENSG00000166311	312.511095780708	105.14782127706	1.57033901578326	0.00048376135458562	0.0159831408821193	SMPD1	11	6390431	6394998	+	2750	protein_coding	sphingomyelin phosphodiesterase 1 [Source:HGNC Symbol;Acc:HGNC:11120]	-
ENSG00000172638	50.4055850378782	159.706002785498	-1.66134403150048	0.000483820147784949	0.0159831408821193	EFEMP2	11	65866441	65873592	-	5397	protein_coding	EGF containing fibulin extracellular matrix protein 2 [Source:HGNC Symbol;Acc:HGNC:3219]	-
ENSG00000105219	40.3246040699911	131.93092858961	-1.70698326802354	0.000492925668236799	0.0162626860152485	CNTD2	19	40222208	40226697	-	2046	protein_coding	cyclin N-terminal domain containing 2 [Source:HGNC Symbol;Acc:HGNC:25805]	-
ENSG00000198691	5.04117864661044	31.7422666865516	-2.62512951302009	0.000495363401285429	0.0163005519235487	ABCA4	1	93992835	94121132	-	8530	protein_coding	ATP binding cassette subfamily A member 4 [Source:HGNC Symbol;Acc:HGNC:34]	-
ENSG00000166086	32.2598194133571	4.95914996076603	2.67101563053855	0.000495363401285429	0.0163005519235487	JAM3	11	134068925	134152001	+	5451	protein_coding	junctional adhesion molecule 3 [Source:HGNC Symbol;Acc:HGNC:15532]	-
ENSG00000105976	2108.94194746698	5810.94161300883	-1.46219873432474	0.000498477916136009	0.0163817085781394	MET	7	116672390	116798386	+	7039	protein_coding	MET proto-oncogene, receptor tyrosine kinase [Source:HGNC Symbol;Acc:HGNC:7029]	-
ENSG00000231856	103.834784983213	29.7583326763637	1.79857072290802	0.000499773402975468	0.0164029525194754	AL162377.1	13	51803838	51813832	+	2469	antisense	novel transcript	-
ENSG00000179988	72.5837434158359	18.8466951251346	1.93821558535471	0.000504621567721075	0.0165263090298713	PSTK	10	122954381	122997513	+	6118	protein_coding	phosphoseryl-tRNA kinase [Source:HGNC Symbol;Acc:HGNC:28578]	-
ENSG00000250889	50.4055850378782	10.9109573043908	2.19483737930475	0.000506342842161889	0.0165263090298713	LINC01336	5	75047719	75052843	-	793	lincRNA	long intergenic non-protein coding RNA 1336 [Source:HGNC Symbol;Acc:HGNC:50543]	-
ENSG00000272142	22.1788389337256	1.98323897094656	3.40266480554697	0.000506525759171367	0.0165263090298713	LYRM4-AS1	6	5029972	5043449	+	1489	lincRNA	LYRM4 antisense RNA 1 [Source:NCBI gene;Acc:100129461]	-
ENSG00000219992	2.01689436757532	21.8225963938246	-3.35762093385198	0.000506525759171367	0.0165263090298713	AL391422.1	6	3754099	3754840	+	436	processed_pseudogene	FUN14 domain containing 1 (FUNDC1) pseudogene	-
ENSG00000163682	7258.30715000606	19914.7274474395	-1.45611511543377	0.00050866736227283	0.0165263090298713	RPL9	4	39452521	39458949	-	5022	protein_coding	ribosomal protein L9 [Source:HGNC Symbol;Acc:HGNC:10369]	-
ENSG00000271576	38.3084078928311	125.979126970177	-1.71421598871799	0.000512706954555157	0.0165263090298713	AL359504.2	1	84076331	84077931	-	1601	lincRNA	novel transcript	-
ENSG00000166963	47.3812907359851	9.91898984227611	2.24166833561131	0.000513333482427912	0.0165263090298713	MAP1A	15	43510958	43531620	+	10629	protein_coding	microtubule associated protein 1A [Source:HGNC Symbol;Acc:HGNC:6835]	-
ENSG00000198093	1.38777878078145e-17	13.8868592745589	-6.80869278810192	0.000517264579084685	0.0165263090298713	ZNF649	19	51889224	51905040	-	4365	protein_coding	zinc finger protein 649 [Source:HGNC Symbol;Acc:HGNC:25741]	zf-C2H2
ENSG00000237686	1.38777878078145e-17	13.8868592745589	-6.80869278810192	0.000517264579084685	0.0165263090298713	AL109615.3	6	43995723	44074652	-	2296	antisense	uncharacterized LOC101929705 [Source:NCBI gene;Acc:101929705]	-
ENSG00000173110	1.38777878078145e-17	13.8868592745589	-6.80869278810192	0.000517264579084685	0.0165263090298713	HSPA6	1	161524540	161526910	+	2371	protein_coding	heat shock protein family A (Hsp70) member 6 [Source:HGNC Symbol;Acc:HGNC:5239]	-
ENSG00000166793	1.38777878078145e-17	13.8868592745589	-6.80869278810192	0.000517264579084685	0.0165263090298713	YPEL4	11	57645087	57649944	-	4460	protein_coding	yippee like 4 [Source:HGNC Symbol;Acc:HGNC:18328]	-
ENSG00000233559	1.38777878078145e-17	13.8868592745589	-6.80869278810192	0.000517264579084685	0.0165263090298713	LINC00513	7	130853720	130928649	+	1616	lincRNA	long intergenic non-protein coding RNA 513 [Source:HGNC Symbol;Acc:HGNC:43566]	-
ENSG00000274791	14.1140553342037	1.38777878078145e-17	6.83175897914703	0.000517264579084685	0.0165263090298713	F8A2	X	155382115	155383230	+	1116	protein_coding	coagulation factor VIII associated 2 [Source:HGNC Symbol;Acc:HGNC:31849]	-
ENSG00000129990	1.38777878078145e-17	13.8868592745589	-6.80869278810192	0.000517264579084685	0.0165263090298713	SYT5	19	55171199	55180441	-	5347	protein_coding	synaptotagmin 5 [Source:HGNC Symbol;Acc:HGNC:11513]	-
ENSG00000234648	1.38777878078145e-17	13.8868592745589	-6.80869278810192	0.000517264579084685	0.0165263090298713	AL162151.2	14	98973314	98973471	+	158	processed_pseudogene	pseudogene similar to part of ribosomal protein L3 (RPL3)	-
ENSG00000261143	1.38777878078145e-17	13.8868592745589	-6.80869278810192	0.000517264579084685	0.0165263090298713	ADAMTS7P3	15	77976042	77993057	+	3758	transcribed_unprocessed_pseudogene	ADAMTS7 pseudogene 3 [Source:HGNC Symbol;Acc:HGNC:49409]	-
ENSG00000236114	1.38777878078145e-17	13.8868592745589	-6.80869278810192	0.000517264579084685	0.0165263090298713	AL450326.2	10	43523256	43525217	+	1962	unprocessed_pseudogene	zinc finger protein pseudogene	-
ENSG00000213657	1.38777878078145e-17	13.8868592745589	-6.80869278810192	0.000517264579084685	0.0165263090298713	RPL31P44	10	52389112	52389488	-	377	processed_pseudogene	ribosomal protein L31 pseudogene 44 [Source:HGNC Symbol;Acc:HGNC:35523]	-
ENSG00000257595	1.38777878078145e-17	13.8868592745589	-6.80869278810192	0.000517264579084685	0.0165263090298713	LINC02356	12	111369282	111403310	+	353	lincRNA	long intergenic non-protein coding RNA 2356 [Source:HGNC Symbol;Acc:HGNC:53278]	-
ENSG00000189375	1.38777878078145e-17	13.8868592745589	-6.80869278810192	0.000517264579084685	0.0165263090298713	TBC1D28	17	18635006	18661950	-	3747	protein_coding	TBC1 domain family member 28 [Source:HGNC Symbol;Acc:HGNC:26858]	-
ENSG00000280212	1.38777878078145e-17	13.8868592745589	-6.80869278810192	0.000517264579084685	0.0165263090298713	AC012254.5	18	47076117	47076594	+	478	TEC	TEC	-
ENSG00000136840	97.7861962829016	290.645638004129	-1.57034922166693	0.000518250516430101	0.0165369028424514	ST6GALNAC4	9	127907886	127917038	-	2630	protein_coding	ST6 N-acetylgalactosaminide alpha-2,6-sialyltransferase 4 [Source:HGNC Symbol;Acc:HGNC:17846]	-
ENSG00000069943	213.717479972736	70.42897829683	1.59973083575478	0.000521458019825134	0.016618268697378	PIGB	15	55318960	55355648	+	4542	protein_coding	phosphatidylinositol glycan anchor biosynthesis class B [Source:HGNC Symbol;Acc:HGNC:8959]	-
ENSG00000145781	288.316740885072	97.2120857611367	1.56720513246208	0.000523745668629331	0.0166701518105799	COMMD10	5	116084991	116412762	+	2464	protein_coding	COMM domain containing 10 [Source:HGNC Symbol;Acc:HGNC:30201]	-
ENSG00000179846	107.86717745182	318.420712116598	-1.56058575286816	0.000526652048256352	0.0167415730358925	NKPD1	19	45149750	45158737	-	4310	protein_coding	NTPase KAP family P-loop domain containing 1 [Source:HGNC Symbol;Acc:HGNC:24739]	-
ENSG00000012779	90.7295094705966	270.806299349188	-1.57631144430885	0.00053642576779887	0.0170267683911264	ALOX5	10	45374176	45446119	+	3730	protein_coding	arachidonate 5-lipoxygenase [Source:HGNC Symbol;Acc:HGNC:435]	-
ENSG00000136720	1010.11499549304	2777.50673595903	-1.45915859367897	0.000536971130410245	0.0170267683911264	HS6ST1	2	128236716	128318577	-	4683	protein_coding	heparan sulfate 6-O-sulfotransferase 1 [Source:HGNC Symbol;Acc:HGNC:5201]	-
ENSG00000034677	1321.61731490256	3626.6304294722	-1.45623953257562	0.000538643391684394	0.0170402975747277	RNF19A	8	100257060	100336218	-	6031	protein_coding	ring finger protein 19A, RBR E3 ubiquitin protein ligase [Source:HGNC Symbol;Acc:HGNC:13432]	-
ENSG00000203772	175.409751413084	55.549474029773	1.65664577472563	0.000538746350198142	0.0170402975747277	SPRN	10	133420666	133424572	-	3128	protein_coding	shadow of prion protein [Source:HGNC Symbol;Acc:HGNC:16871]	-
ENSG00000065054	267.146680353031	750.918294480362	-1.49059406291376	0.000543557526068452	0.0171709822485024	SLC9A3R2	16	2025356	2039026	+	3550	protein_coding	SLC9A3 regulator 2 [Source:HGNC Symbol;Acc:HGNC:11076]	-
ENSG00000101384	771.195740805166	2122.80856104992	-1.46065814150665	0.000550293839724309	0.0173620797971445	JAG1	20	10637684	10673999	-	9298	protein_coding	jagged 1 [Source:HGNC Symbol;Acc:HGNC:6188]	-
ENSG00000213250	61.4946641993662	14.8788265023196	2.03797959647712	0.000558248775962526	0.0175911010799563	RBMS2P1	12	94423744	94424969	-	1226	processed_pseudogene	RNA binding motif single stranded interacting protein 2 pseudogene 1 [Source:HGNC Symbol;Acc:HGNC:30994]	-
ENSG00000114480	270.170974714643	91.2602841173868	1.56449204533977	0.000560322377129523	0.01763445468844	GBE1	3	81489699	81762161	-	5171	protein_coding	1,4-alpha-glucan branching enzyme 1 [Source:HGNC Symbol;Acc:HGNC:4180]	-
ENSG00000254682	252.025208545602	708.263716411686	-1.49026307974017	0.000563303059479975	0.0177062125860422	AP002387.1	11	71448674	71452157	+	680	antisense	novel transcript	-
ENSG00000164951	842.770707398727	2312.27424500146	-1.45596605053577	0.000571286080518014	0.0179348345675171	PDP1	8	93857807	93926066	+	5603	protein_coding	pyruvate dehyrogenase phosphatase catalytic subunit 1 [Source:HGNC Symbol;Acc:HGNC:9279]	-
ENSG00000157388	294.365329608811	100.187986580719	1.5536988991759	0.000572578737571264	0.0179531139651377	CACNA1D	3	53328963	53813733	+	20588	protein_coding	calcium voltage-gated channel subunit alpha1 D [Source:HGNC Symbol;Acc:HGNC:1391]	-
ENSG00000206199	1.00879955422853	17.8547280036588	-3.98808564665008	0.000575412462443662	0.0179973066223716	ANKUB1	3	149761100	149968385	-	6544	protein_coding	ankyrin repeat and ubiquitin domain containing 1 [Source:HGNC Symbol;Acc:HGNC:29642]	-
ENSG00000143107	1.00879955422853	17.8547280036588	-3.98808564665008	0.000575412462443662	0.0179973066223716	FNDC7	1	108712657	108742740	+	3332	protein_coding	fibronectin type III domain containing 7 [Source:HGNC Symbol;Acc:HGNC:26668]	-
ENSG00000138778	413.320907859604	143.834531821411	1.52202618769901	0.000583431511009607	0.018225563839598	CENPE	4	103105806	103198409	-	9444	protein_coding	centromere protein E [Source:HGNC Symbol;Acc:HGNC:1856]	-
ENSG00000163888	71.5756453036738	18.8466951251346	1.91807263548202	0.000584283548327021	0.0182296467078031	CAMK2N2	3	184259213	184261463	-	1362	protein_coding	calcium/calmodulin dependent protein kinase II inhibitor 2 [Source:HGNC Symbol;Acc:HGNC:24197]	-
ENSG00000228288	86.6971170091819	257.91072922173	-1.57145142187383	0.000588734664172706	0.0182864994724132	PCAT6	1	202810954	202812156	+	890	antisense	prostate cancer associated transcript 6 [Source:HGNC Symbol;Acc:HGNC:43714]	-
ENSG00000273796	3.02498776047254	24.7984975570087	-2.98444676289011	0.000589000101715113	0.0182864994724132	BX322562.1	21	45403809	45404369	-	561	lincRNA	novel transcript	-
ENSG00000142449	25.2031330135116	2.97521062357408	3.02994438775017	0.000589000101715113	0.0182864994724132	FBN3	19	8065402	8149846	-	10113	protein_coding	fibrillin 3 [Source:HGNC Symbol;Acc:HGNC:18794]	-
ENSG00000026025	25.2031330135116	2.97521062357408	3.02994438775017	0.000589000101715113	0.0182864994724132	VIM	10	17228259	17237593	+	5158	protein_coding	vimentin [Source:HGNC Symbol;Acc:HGNC:12692]	-
ENSG00000180573	2942.63909360729	1079.25934889741	1.44696199173935	0.000591795208773087	0.0183507343755993	HIST1H2AC	6	26124145	26139116	+	1668	protein_coding	histone cluster 1 H2A family member c [Source:HGNC Symbol;Acc:HGNC:4733]	-
ENSG00000113273	266.138582232503	90.2683171761049	1.55855271424779	0.0005926387073416	0.0183543693773737	ARSB	5	78777209	78986087	-	9053	protein_coding	arylsulfatase B [Source:HGNC Symbol;Acc:HGNC:714]	-
ENSG00000187045	23.1869369518066	83.3245485810399	-1.83988928645723	0.000596734776771893	0.0184250504691838	TMPRSS6	22	37065436	37109713	-	4232	protein_coding	transmembrane serine protease 6 [Source:HGNC Symbol;Acc:HGNC:16517]	-
ENSG00000135097	23.1869369518066	83.3245485810399	-1.83988928645723	0.000596734776771893	0.0184250504691838	MSI1	12	120341330	120369180	-	3090	protein_coding	musashi RNA binding protein 1 [Source:HGNC Symbol;Acc:HGNC:7330]	-
ENSG00000129255	709.701755422647	253.942861489888	1.48224787748324	0.000597108117056884	0.0184250504691838	MPDU1	17	7583529	7592789	+	3270	protein_coding	mannose-P-dolichol utilization defect 1 [Source:HGNC Symbol;Acc:HGNC:7207]	-
ENSG00000237187	187.506928851035	61.5012757525761	1.6062669052437	0.000599045351174538	0.0184622855059548	NR2F1-AS1	5	93409359	93585648	-	7720	antisense	NR2F1 antisense RNA 1 [Source:HGNC Symbol;Acc:HGNC:48622]	-
ENSG00000141448	187.506928851035	530.701635602117	-1.50034247948899	0.000601800684713967	0.0185246125506594	GATA6	18	22169443	22202528	+	3945	protein_coding	GATA binding protein 6 [Source:HGNC Symbol;Acc:HGNC:4174]	zf-GATA
ENSG00000198830	2845.86167398263	1045.53247321814	1.44451729390171	0.000605833423169894	0.018626061156143	HMGN2	1	26472450	26475972	+	2509	protein_coding	high mobility group nucleosomal binding domain 2 [Source:HGNC Symbol;Acc:HGNC:4986]	-
ENSG00000065675	79.6404302076943	21.8225963938246	1.86164415431798	0.000614658391317297	0.0188568025574325	PRKCQ	10	6427143	6580301	-	3295	protein_coding	protein kinase C theta [Source:HGNC Symbol;Acc:HGNC:9410]	-
ENSG00000188092	173.393555173642	55.549474029773	1.63997897920069	0.000614830852616508	0.0188568025574325	GPR89B	1	147928393	147993521	+	5143	protein_coding	G protein-coupled receptor 89B [Source:HGNC Symbol;Acc:HGNC:13840]	-
ENSG00000144730	247.992816063814	692.392245502191	-1.48083002771499	0.000615638584410468	0.0188586888548138	IL17RD	3	57089982	57170306	-	9561	protein_coding	interleukin 17 receptor D [Source:HGNC Symbol;Acc:HGNC:17616]	-
ENSG00000168078	491.952561290034	173.593539870707	1.50212644220738	0.000618343696255508	0.0189026388650998	PBK	8	27809620	27838095	-	2165	protein_coding	PDZ binding kinase [Source:HGNC Symbol;Acc:HGNC:18282]	-
ENSG00000163378	143.150611591838	44.6378374526467	1.67839118104217	0.00061856926010753	0.0189026388650998	EOGT	3	68975214	69013961	-	5645	protein_coding	EGF domain specific O-linked N-acetylglucosamine transferase [Source:HGNC Symbol;Acc:HGNC:28526]	-
ENSG00000081181	17.138349030951	65.4691435550855	-1.92592662563774	0.000620551277939686	0.0189197208643858	ARG2	14	67619798	67651720	+	2418	protein_coding	arginase 2 [Source:HGNC Symbol;Acc:HGNC:664]	-
ENSG00000101144	58.4703698757692	180.537308410962	-1.62445913099413	0.000620625538009491	0.0189197208643858	BMP7	20	57168748	57266629	-	5418	protein_coding	bone morphogenetic protein 7 [Source:HGNC Symbol;Acc:HGNC:1074]	-
ENSG00000117616	1721.83226897059	630.890295726558	1.44830036014027	0.000632018878722386	0.0192438326543038	RSRP1	1	25242237	25338213	-	6804	protein_coding	arginine and serine rich protein 1 [Source:HGNC Symbol;Acc:HGNC:25234]	-
ENSG00000151164	28.2274271561726	3.9671807881837	2.7922549334986	0.000636792686910997	0.0193425778649215	RAD9B	12	110501655	110532086	+	3178	protein_coding	RAD9 checkpoint clamp component B [Source:HGNC Symbol;Acc:HGNC:21700]	-
ENSG00000221845	4.03308270017211	27.7743986468794	-2.74651929454177	0.000636792686910997	0.0193425778649215	C7orf65	7	47655244	47661648	+	2911	lincRNA	chromosome 7 open reading frame 65 [Source:HGNC Symbol;Acc:HGNC:34432]	-
ENSG00000175984	75.6080377538434	226.16778736203	-1.57921316993132	0.000655553899906307	0.0198885452082019	DENND2C	1	114582848	114670422	-	7413	protein_coding	DENN domain containing 2C [Source:HGNC Symbol;Acc:HGNC:24748]	-
ENSG00000186973	49.397486936358	152.762234240132	-1.62633849240993	0.000660363601930527	0.0198893147296054	FAM183A	1	43145153	43156396	+	843	protein_coding	family with sequence similarity 183 member A [Source:HGNC Symbol;Acc:HGNC:34347]	-
ENSG00000240771	8.06546939521856	39.678002589559	-2.28100481125508	0.000660415309410008	0.0198893147296054	ARHGEF25	12	57610180	57619379	+	3503	protein_coding	Rho guanine nucleotide exchange factor 25 [Source:HGNC Symbol;Acc:HGNC:30275]	-
ENSG00000240338	8.06546939521856	39.678002589559	-2.28100481125508	0.000660415309410008	0.0198893147296054	AC009078.2	16	75226074	75228197	+	1441	transcribed_unprocessed_pseudogene	uncharacterized LOC100506281 [Source:NCBI gene;Acc:100506281]	-
ENSG00000280424	5.04117864661044	30.7502996836494	-2.57950835048389	0.000660976656933893	0.0198893147296054	BX537318.2	22	46006616	46010777	+	4162	TEC	dynein heavy chain -like pseudogene [Source:NCBI gene;Acc:730668]	-
ENSG00000261341	5.04117864661044	30.7502996836494	-2.57950835048389	0.000660976656933893	0.0198893147296054	AC010325.1	19	50776141	50793142	-	832	protein_coding	uncharacterized LOC105372440 [Source:NCBI gene;Acc:105372440]	-
ENSG00000207200	5.04117864661044	30.7502996836494	-2.57950835048389	0.000660976656933893	0.0198893147296054	RNU6-45P	11	63970470	63970576	+	107	snRNA	RNA, U6 small nuclear 45, pseudogene [Source:HGNC Symbol;Acc:HGNC:34289]	-
ENSG00000075618	2210.75985769673	5951.8009173057	-1.42873328485934	0.000661088333842534	0.0198893147296054	FSCN1	7	5592823	5606655	+	3692	protein_coding	fascin actin-bundling protein 1 [Source:HGNC Symbol;Acc:HGNC:11148]	-
ENSG00000074370	74.5999396409314	223.191886562023	-1.57944811950516	0.000665975903701741	0.0199887684540979	ATP2A3	17	3923870	3964464	-	6893	protein_coding	ATPase sarcoplasmic/endoplasmic reticulum Ca2+ transporting 3 [Source:HGNC Symbol;Acc:HGNC:813]	-
ENSG00000181649	222.790363054852	75.3888130281502	1.5616663655183	0.000665975903701741	0.0199887684540979	PHLDA2	11	2928273	2929455	-	955	protein_coding	pleckstrin homology like domain family A member 2 [Source:HGNC Symbol;Acc:HGNC:12385]	-
ENSG00000253704	7.05737217023976	36.7021016471283	-2.35840030080769	0.000668180828091576	0.0200294541568202	AC023632.2	8	94553722	94569745	+	1789	lincRNA	novel transcript	-
ENSG00000268225	6.04927521073364	33.7262006806703	-2.45505526869206	0.000669600441566216	0.0200294541568202	AC010487.1	19	52861807	52864151	-	1172	unprocessed_pseudogene	zinc finger protein pseudogene	-
ENSG00000187017	31.2517213432949	104.155854338069	-1.73274849007384	0.000669709115325777	0.0200294541568202	ESPN	1	6424776	6461367	+	6952	protein_coding	espin [Source:HGNC Symbol;Acc:HGNC:13281]	-
ENSG00000166851	1299.43915623896	477.135421273696	1.44517647358723	0.000682338147197784	0.0203830374184189	PLK1	16	23677656	23690367	+	4760	protein_coding	polo like kinase 1 [Source:HGNC Symbol;Acc:HGNC:9077]	-
ENSG00000004799	40.3246040699911	127.963060843614	-1.66297043022462	0.000696705718619598	0.0207876587024256	PDK4	7	95583499	95596491	-	4519	protein_coding	pyruvate dehydrogenase kinase 4 [Source:HGNC Symbol;Acc:HGNC:8812]	-
ENSG00000275993	191.539321330797	534.669503330003	-1.48040977630925	0.000699901658932934	0.0208583900053692	SIK1B	21	6111134	6123739	+	4806	protein_coding	salt inducible kinase 1B (putative) [Source:HGNC Symbol;Acc:HGNC:52389]	-
ENSG00000158050	74.5999396409314	222.199919628658	-1.57302545529369	0.000701399439258199	0.0208784059233607	DUSP2	2	96143166	96145440	-	1932	protein_coding	dual specificity phosphatase 2 [Source:HGNC Symbol;Acc:HGNC:3068]	-
ENSG00000140323	54.4379774516563	12.8948920057617	2.06711214590244	0.000708139009374884	0.0210542224057907	DISP2	15	40358235	40378639	+	12754	protein_coding	dispatched RND transporter family member 2 [Source:HGNC Symbol;Acc:HGNC:19712]	-
ENSG00000139192	453.644832695058	161.689936655241	1.48760777982458	0.000715033686453675	0.0212342318731578	TAPBPL	12	6451690	6466517	+	3188	protein_coding	TAP binding protein like [Source:HGNC Symbol;Acc:HGNC:30683]	-
ENSG00000186417	2.01689436757532	20.8306293180754	-3.29089793181456	0.00073950646453131	0.0219095045388456	GLDN	15	51341629	51408013	+	7144	protein_coding	gliomedin [Source:HGNC Symbol;Acc:HGNC:29514]	-
ENSG00000254166	21.1707409257833	1.98323897094656	3.33593557969246	0.00073950646453131	0.0219095045388456	CASC19	8	127072694	127227541	-	22208	processed_transcript	cancer susceptibility 19 [Source:HGNC Symbol;Acc:HGNC:49476]	-
ENSG00000198826	592.762373386246	215.256151094676	1.4608599317191	0.000749854403582046	0.02219007082825	ARHGAP11A	15	32615144	32639949	+	6428	protein_coding	Rho GTPase activating protein 11A [Source:HGNC Symbol;Acc:HGNC:15783]	-
ENSG00000128510	595.786667749203	1604.00985577533	-1.42862728356847	0.000754417045808259	0.0222989796276799	CPA4	7	130293134	130324180	+	3958	protein_coding	carboxypeptidase A4 [Source:HGNC Symbol;Acc:HGNC:15740]	-
ENSG00000108187	127.021041692099	39.678002589559	1.67550532639584	0.000759964348001371	0.0224367044423956	PBLD	10	68282660	68333049	-	5172	protein_coding	phenazine biosynthesis like protein domain containing [Source:HGNC Symbol;Acc:HGNC:23301]	-
ENSG00000174705	243.960423582114	668.585039137698	-1.45400010995357	0.000763765036171067	0.0225226020934833	SH3PXD2B	5	172325000	172454523	-	8242	protein_coding	SH3 and PX domains 2B [Source:HGNC Symbol;Acc:HGNC:29242]	-
ENSG00000101000	49.397486936358	150.778300369639	-1.60749498478896	0.000765675247328625	0.0225263618748417	PROCR	20	35172073	35216240	+	1696	protein_coding	protein C receptor [Source:HGNC Symbol;Acc:HGNC:9452]	-
ENSG00000255320	49.397486936358	150.778300369639	-1.60749498478896	0.000765675247328625	0.0225263618748417	AP000759.1	11	66244840	66246239	-	397	antisense	novel transcript	-
ENSG00000213468	30.2436232768157	100.187986580719	-1.72389708661263	0.000768323319517465	0.0225779848033086	FIRRE	X	131688779	131830643	-	9262	processed_transcript	firre intergenic repeating RNA element [Source:HGNC Symbol;Acc:HGNC:49627]	-
ENSG00000117543	420.37759470569	1134.80949707469	-1.4324256176128	0.000769509738676889	0.0225865855003976	DPH5	1	100989623	101026088	-	2970	protein_coding	diphthamide biosynthesis 5 [Source:HGNC Symbol;Acc:HGNC:24270]	-
ENSG00000235162	107.86717745182	32.7342336854472	1.71651749382408	0.000774571095102915	0.0226924381421443	C12orf75	12	105235290	105396097	+	2693	protein_coding	chromosome 12 open reading frame 75 [Source:HGNC Symbol;Acc:HGNC:35164]	-
ENSG00000162645	1254.07474079074	3340.94395315043	-1.41354370432966	0.000774911922945179	0.0226924381421443	GBP2	1	89106132	89150456	-	6276	protein_coding	guanylate binding protein 2 [Source:HGNC Symbol;Acc:HGNC:4183]	-
ENSG00000156103	195.571713810759	66.4611105043751	1.5553068105591	0.000781300633075467	0.0228530435174574	MMP16	8	88032009	88328025	-	12115	protein_coding	matrix metallopeptidase 16 [Source:HGNC Symbol;Acc:HGNC:7162]	-
ENSG00000121897	144.158709710867	401.745934432874	-1.47783304016735	0.000802232348775782	0.0234148763020881	LIAS	4	39458587	39485109	+	11735	protein_coding	lipoic acid synthetase [Source:HGNC Symbol;Acc:HGNC:16429]	-
ENSG00000110218	439.531459002471	157.7220689156	1.47784083752492	0.000802361620671427	0.0234148763020881	PANX1	11	94128928	94181972	+	2769	protein_coding	pannexin 1 [Source:HGNC Symbol;Acc:HGNC:8599]	-
ENSG00000172534	3683.59121260934	1388.75303159534	1.40724105074088	0.000810639037197494	0.0236291461915283	HCFC1	X	153947553	153971807	-	9004	protein_coding	host cell factor C1 [Source:HGNC Symbol;Acc:HGNC:4839]	-
ENSG00000145476	93.753803818034	27.7743986468794	1.75052022637192	0.000822681812251832	0.0239525515659312	CYP4V2	4	186191520	186213456	+	9807	protein_coding	cytochrome P450 family 4 subfamily V member 2 [Source:HGNC Symbol;Acc:HGNC:23198]	-
ENSG00000171223	2301.48868859459	6082.74055228586	-1.40210599682603	0.000824738790955335	0.0239848086594053	JUNB	19	12791496	12793315	+	1820	protein_coding	JunB proto-oncogene, AP-1 transcription factor subunit [Source:HGNC Symbol;Acc:HGNC:6205]	TF_bZIP
ENSG00000029559	24.1950349787579	2.97521062357408	2.97134733417101	0.000829981190794848	0.0240818423120177	IBSP	4	87799581	87812435	+	1546	protein_coding	integrin binding sialoprotein [Source:HGNC Symbol;Acc:HGNC:5341]	-
ENSG00000264176	3.02498776047254	23.8065305120343	-2.92585450845101	0.000829981190794848	0.0240818423120177	MAGOH2P	17	10716002	10716511	-	510	transcribed_processed_pseudogene	mago homolog 2, pseudogene [Source:HGNC Symbol;Acc:HGNC:30148]	-
ENSG00000260034	8.06546939521856	38.6860356110944	-2.24459509752476	0.000838270154159876	0.024238859652092	LCMT1-AS2	16	25140577	25149032	-	7990	antisense	LCMT1 antisense RNA 2 [Source:HGNC Symbol;Acc:HGNC:51178]	-
ENSG00000178809	8.06546939521856	38.6860356110944	-2.24459509752476	0.000838270154159876	0.024238859652092	TRIM73	7	75395063	75410996	+	5544	protein_coding	tripartite motif containing 73 [Source:HGNC Symbol;Acc:HGNC:18162]	-
ENSG00000227479	8.06546939521856	38.6860356110944	-2.24459509752476	0.000838270154159876	0.024238859652092	AC124861.1	2	240227560	240256035	-	429	lincRNA	novel transcript	-
ENSG00000151914	13859.3336469314	36429.9848927401	-1.39426053788374	0.000851770139000595	0.0244212480830999	DST	6	56457987	56954628	-	42341	protein_coding	dystonin [Source:HGNC Symbol;Acc:HGNC:1090]	-
ENSG00000076382	851.843590488102	316.43677825157	1.42830896536278	0.000852584012637769	0.0244212480830999	SPAG5	17	28577565	28599279	-	5472	protein_coding	sperm associated antigen 5 [Source:HGNC Symbol;Acc:HGNC:13452]	-
ENSG00000119535	1.38777878078145e-17	12.8948920057617	-6.70276718824317	0.000857570223219347	0.0244212480830999	CSF3R	1	36466043	36483278	-	8429	protein_coding	colony stimulating factor 3 receptor [Source:HGNC Symbol;Acc:HGNC:2439]	-
ENSG00000272473	1.38777878078145e-17	12.8948920057617	-6.70276718824317	0.000857570223219347	0.0244212480830999	AC006273.1	19	781002	781862	-	861	lincRNA	novel transcript	-
ENSG00000232940	13.1059575035158	1.38777878078145e-17	6.72581768834505	0.000857570223219347	0.0244212480830999	HCG25	6	33249534	33254989	+	1374	antisense	HLA complex group 25 [Source:HGNC Symbol;Acc:HGNC:20196]	-
ENSG00000233797	1.38777878078145e-17	12.8948920057617	-6.70276718824317	0.000857570223219347	0.0244212480830999	UFL1-AS1	6	96358374	96521669	-	548	antisense	UFL1 antisense RNA 1 [Source:HGNC Symbol;Acc:HGNC:41007]	-
ENSG00000226711	1.38777878078145e-17	12.8948920057617	-6.70276718824317	0.000857570223219347	0.0244212480830999	FAM66C	12	8180209	8216151	+	4661	antisense	family with sequence similarity 66 member C [Source:HGNC Symbol;Acc:HGNC:21644]	-
ENSG00000247345	1.38777878078145e-17	12.8948920057617	-6.70276718824317	0.000857570223219347	0.0244212480830999	AC092343.1	5	59039761	59063503	+	729	antisense	novel transcript	-
ENSG00000272461	13.1059575035158	1.38777878078145e-17	6.72581768834505	0.000857570223219347	0.0244212480830999	AP005328.2	18	962592	976883	-	657	lincRNA	novel transcript	-
ENSG00000105642	1.38777878078145e-17	12.8948920057617	-6.70276718824317	0.000857570223219347	0.0244212480830999	KCNN1	19	17951293	18000080	+	3981	protein_coding	potassium calcium-activated channel subfamily N member 1 [Source:HGNC Symbol;Acc:HGNC:6290]	-
ENSG00000222044	1.38777878078145e-17	12.8948920057617	-6.70276718824317	0.000857570223219347	0.0244212480830999	AL031587.1	22	38032165	38034228	-	1055	antisense	novel transcript	-
ENSG00000171811	1.38777878078145e-17	12.8948920057617	-6.70276718824317	0.000857570223219347	0.0244212480830999	CFAP46	10	132808392	132942823	-	10698	protein_coding	cilia and flagella associated protein 46 [Source:HGNC Symbol;Acc:HGNC:25247]	-
ENSG00000277829	1.38777878078145e-17	12.8948920057617	-6.70276718824317	0.000857570223219347	0.0244212480830999	AL031651.2	20	38233251	38233799	-	549	sense_intronic	novel transcript, sense intronic to KIAA1755	-
ENSG00000128346	107.86717745182	304.533175060942	-1.49627692679343	0.000858518687498863	0.0244212480830999	C22orf23	22	37943050	37953669	-	2299	protein_coding	chromosome 22 open reading frame 23 [Source:HGNC Symbol;Acc:HGNC:18589]	-
ENSG00000125746	1136.12726062576	3002.6832294495	-1.4020303646674	0.000859072869020093	0.0244212480830999	EML2	19	45606994	45645629	-	8224	protein_coding	echinoderm microtubule associated protein like 2 [Source:HGNC Symbol;Acc:HGNC:18035]	-
ENSG00000274964	36.292211723349	6.94308667956636	2.36506341744793	0.000860934716146784	0.0244466765690579	AC026356.1	12	32339368	32340724	+	1357	sense_intronic	novel transcript, sense intronic to BICD1	-
ENSG00000171425	463.725813904154	1238.96602490613	-1.41755229578407	0.000867844644736195	0.0246152299234266	ZNF581	19	55635459	55645622	+	1736	protein_coding	zinc finger protein 581 [Source:HGNC Symbol;Acc:HGNC:25017]	zf-C2H2
ENSG00000141497	27.2193291029367	3.9671807881837	2.74002306812249	0.000872038762371312	0.0246279347015575	ZMYND15	17	4740015	4746119	+	3303	protein_coding	zinc finger MYND-type containing 15 [Source:HGNC Symbol;Acc:HGNC:20997]	-
ENSG00000177788	4.03308270017211	26.7824316236444	-2.69429124223357	0.000872038762371312	0.0246279347015575	AL162595.1	1	229258281	229271028	-	1155	bidirectional_promoter_lncRNA	novel transcript	-
ENSG00000145022	294.365329608811	104.155854338069	1.49773334861618	0.000874625185360678	0.0246279347015575	TCTA	3	49412206	49416475	+	2747	protein_coding	T cell leukemia translocation altered [Source:HGNC Symbol;Acc:HGNC:11692]	-
ENSG00000229619	33.2679174866702	5.9511185184657	2.45812948453378	0.000877743771816252	0.0246279347015575	MBNL1-AS1	3	152262616	152269555	-	6585	antisense	MBNL1 antisense RNA 1 [Source:HGNC Symbol;Acc:HGNC:44584]	-
ENSG00000243225	6.04927521073364	32.7342336854472	-2.41214796388707	0.000877743771816252	0.0246279347015575	AC007686.1	14	76968683	76969145	+	463	processed_pseudogene	ribosomal protein, large, P1 (RPLP1) pseudogene	-
ENSG00000111885	1180.48357795269	442.416578651064	1.41564280117646	0.000879106405824402	0.0246279347015575	MAN1A1	6	119177209	119349761	-	5014	protein_coding	mannosidase alpha class 1A member 1 [Source:HGNC Symbol;Acc:HGNC:6821]	-
ENSG00000165449	30.2436232768157	4.95914996076603	2.57827741163186	0.000883969050650458	0.0246279347015575	SLC16A9	10	59650761	59736002	-	4429	protein_coding	solute carrier family 16 member 9 [Source:HGNC Symbol;Acc:HGNC:23520]	-
ENSG00000133134	5.04117864661044	29.7583326763637	-2.53239730580401	0.000883969050650458	0.0246279347015575	BEX2	X	103309346	103311046	-	1176	protein_coding	brain expressed X-linked 2 [Source:HGNC Symbol;Acc:HGNC:30933]	-
ENSG00000108556	5.04117864661044	29.7583326763637	-2.53239730580401	0.000883969050650458	0.0246279347015575	CHRNE	17	4897774	4934438	-	2864	protein_coding	cholinergic receptor nicotinic epsilon subunit [Source:HGNC Symbol;Acc:HGNC:1966]	-
ENSG00000196549	30.2436232768157	4.95914996076603	2.57827741163186	0.000883969050650458	0.0246279347015575	MME	3	155024124	155183729	+	9620	protein_coding	membrane metalloendopeptidase [Source:HGNC Symbol;Acc:HGNC:7154]	-
ENSG00000116991	17.138349030951	0.991269054719157	3.95000199135458	0.000884859318970173	0.0246279347015575	SIPA1L2	1	232397965	232561558	-	7641	protein_coding	signal induced proliferation associated 1 like 2 [Source:HGNC Symbol;Acc:HGNC:23800]	-
ENSG00000109101	1.00879955422853	16.8627608618674	-3.90621332528365	0.000884859318970173	0.0246279347015575	FOXN1	17	28506243	28538896	+	3637	protein_coding	forkhead box N1 [Source:HGNC Symbol;Acc:HGNC:12765]	Fork
ENSG00000125872	1.00879955422853	16.8627608618674	-3.90621332528365	0.000884859318970173	0.0246279347015575	LRRN4	20	6040778	6054049	-	2692	protein_coding	leucine rich repeat neuronal 4 [Source:HGNC Symbol;Acc:HGNC:16208]	-
ENSG00000248377	1.00879955422853	16.8627608618674	-3.90621332528365	0.000884859318970173	0.0246279347015575	HMGN1P9	3	134385197	134385494	+	298	processed_pseudogene	high mobility group nucleosome binding domain 1 pseudogene [Source:HGNC Symbol;Acc:HGNC:39352]	-
ENSG00000231769	1.00879955422853	16.8627608618674	-3.90621332528365	0.000884859318970173	0.0246279347015575	AL035701.1	6	46097093	46129706	-	739	antisense	novel transcript	-
ENSG00000167851	1.00879955422853	16.8627608618674	-3.90621332528365	0.000884859318970173	0.0246279347015575	CD300A	17	74466399	74484796	+	2703	protein_coding	CD300a molecule [Source:HGNC Symbol;Acc:HGNC:19319]	-
ENSG00000174898	1.00879955422853	16.8627608618674	-3.90621332528365	0.000884859318970173	0.0246279347015575	CATSPERD	19	5720677	5778734	+	2741	protein_coding	cation channel sperm associated auxiliary subunit delta [Source:HGNC Symbol;Acc:HGNC:28598]	-
ENSG00000205426	67.5432528578784	199.384680156724	-1.55992709809885	0.000890804266642301	0.0247661225815008	KRT81	12	52285913	52291534	-	1929	protein_coding	keratin 81 [Source:HGNC Symbol;Acc:HGNC:6458]	-
ENSG00000162407	850.83549236706	317.428745184086	1.4220871727341	0.000896439861459326	0.024895415581099	PLPP3	1	56494747	56645301	-	5286	protein_coding	phospholipid phosphatase 3 [Source:HGNC Symbol;Acc:HGNC:9229]	-
ENSG00000007968	203.63649877123	70.42897829683	1.53006361045359	0.000903645617612384	0.0250679824899014	E2F2	1	23506430	23531220	-	5457	protein_coding	E2F transcription factor 2 [Source:HGNC Symbol;Acc:HGNC:3114]	E2F
ENSG00000166839	259.081895388934	91.2602841173868	1.5040559594075	0.000907430458046726	0.0251453755874527	ANKDD1A	15	64911902	64958700	+	5042	protein_coding	ankyrin repeat and death domain containing 1A [Source:HGNC Symbol;Acc:HGNC:28002]	-
ENSG00000100092	58.4703698757692	174.585506805117	-1.57613013729948	0.000909075533090499	0.0251518208800339	SH3BP1	22	37634654	37656119	+	4892	protein_coding	SH3 domain binding protein 1 [Source:HGNC Symbol;Acc:HGNC:10824]	-
ENSG00000221826	19.1545449466944	69.4370113493834	-1.85129377737924	0.000909653540849596	0.0251518208800339	PSG3	19	42721638	42740569	-	3486	protein_coding	pregnancy specific beta-1-glycoprotein 3 [Source:HGNC Symbol;Acc:HGNC:9520]	-
ENSG00000183691	108.875275569165	33.7262006806703	1.687015243003	0.000914924609096218	0.0252565287475594	NOG	17	56593699	56595590	+	1892	protein_coding	noggin [Source:HGNC Symbol;Acc:HGNC:7866]	-
ENSG00000040275	1094.79523766212	410.673636822566	1.41431922959245	0.000915439234439869	0.0252565287475594	SPDL1	5	169583634	169604778	+	4777	protein_coding	spindle apparatus coiled-coil protein 1 [Source:HGNC Symbol;Acc:HGNC:26010]	-
ENSG00000111203	323.600175108423	116.059457598013	1.47834112448628	0.000923059674304016	0.0254390011875802	ITFG2	12	2812622	2859791	+	6250	protein_coding	integrin alpha FG-GAP repeat containing 2 [Source:HGNC Symbol;Acc:HGNC:30879]	-
ENSG00000131409	11.0897619976089	46.6217713864472	-2.05957675694768	0.000931128284920861	0.0256334139613508	LRRC4B	19	50516892	50568045	-	3121	protein_coding	leucine rich repeat containing 4B [Source:HGNC Symbol;Acc:HGNC:25042]	-
ENSG00000146094	164.32067209703	54.5575070733303	1.58843607938623	0.000939205407181312	0.0258276377043374	DOK3	5	177501907	177511274	-	4823	protein_coding	docking protein 3 [Source:HGNC Symbol;Acc:HGNC:24583]	-
ENSG00000273344	305.454408935967	816.388111979696	-1.41793312380716	0.000944014611822278	0.0259316709456224	PAXIP1-AS1	7	155003448	155005703	+	2256	lincRNA	PAXIP1 antisense RNA 1 (head to head) [Source:HGNC Symbol;Acc:HGNC:27328]	-
ENSG00000272899	74.5999396409314	216.24811802815	-1.53387718203142	0.000958324562331589	0.0262961762641085	ATP6V1FNB	7	128866308	128872044	+	3902	protein_coding	ATP6V1F neighbor [Source:HGNC Symbol;Acc:HGNC:52392]	-
ENSG00000233013	81.6566264358225	23.8065305120343	1.77281154851983	0.000961676996152736	0.0263595456038741	FAM157B	9	138217068	138253217	+	2073	transcribed_unprocessed_pseudogene	family with sequence similarity 157 member B [Source:HGNC Symbol;Acc:HGNC:34080]	-
ENSG00000148219	118.956256746309	37.6940686303425	1.6547267585393	0.000964983600203176	0.0264215227999292	ASTN2	9	116425225	117415070	-	8290	protein_coding	astrotactin 2 [Source:HGNC Symbol;Acc:HGNC:17021]	-
ENSG00000105011	1160.32161553134	438.44871092262	1.4037858657701	0.000968052633010442	0.0264768681184414	ASF1B	19	14119509	14136956	-	2304	protein_coding	anti-silencing function 1B histone chaperone [Source:HGNC Symbol;Acc:HGNC:20996]	-
ENSG00000165799	10.0816643515556	43.6458704835071	-2.10057885717426	0.000974163658836749	0.026586462188037	RNASE7	14	21042226	21044234	+	1499	protein_coding	ribonuclease A family member 7 [Source:HGNC Symbol;Acc:HGNC:19278]	-
ENSG00000233695	44.3569964430409	9.91898984227611	2.14676989714945	0.000974163658836749	0.026586462188037	GAS6-AS1	13	113815630	113845744	+	7169	antisense	GAS6 antisense RNA 1 [Source:HGNC Symbol;Acc:HGNC:39826]	-
ENSG00000198780	278.235759679123	99.1960196410153	1.48677161161565	0.000983248123901221	0.0267796052628832	FAM169A	5	74777574	74866951	-	6860	protein_coding	family with sequence similarity 169 member A [Source:HGNC Symbol;Acc:HGNC:29138]	-
ENSG00000136161	102.826686866267	31.7422666865516	1.69178033659765	0.000983359990659843	0.0267796052628832	RCBTB2	13	48488959	48533256	-	3545	protein_coding	RCC1 and BTB domain containing protein 2 [Source:HGNC Symbol;Acc:HGNC:1914]	-
ENSG00000074219	70.5675471917842	205.336481759009	-1.53925655549157	0.000987654326947177	0.026867599731549	TEAD2	19	49340595	49362457	-	2980	protein_coding	TEA domain transcription factor 2 [Source:HGNC Symbol;Acc:HGNC:11715]	TEA
ENSG00000162241	243.960423582114	86.3004494088736	1.49784282622176	0.000990667821412751	0.0269001761078212	SLC25A45	11	65375192	65383701	-	7855	protein_coding	solute carrier family 25 member 45 [Source:HGNC Symbol;Acc:HGNC:27442]	-
ENSG00000111331	617.964826410987	230.135655095176	1.42454281770073	0.00099098068836584	0.0269001761078212	OAS3	12	112938352	112973249	+	8251	protein_coding	2'-5'-oligoadenylate synthetase 3 [Source:HGNC Symbol;Acc:HGNC:8088]	-
ENSG00000070404	133.069630403367	366.03512487185	-1.45894879379028	0.000996259707352951	0.027014458502386	FSTL3	19	676365	683399	+	3067	protein_coding	follistatin like 3 [Source:HGNC Symbol;Acc:HGNC:3973]	-
ENSG00000234741	3856.98408943717	10016.8814032769	-1.37685991796719	0.0010000872956067	0.0270891812803563	GAS5	1	173863900	173868882	-	3631	processed_transcript	growth arrest specific 5 [Source:HGNC Symbol;Acc:HGNC:16355]	-
ENSG00000101447	550.422252305233	204.344514825343	1.42897412214279	0.00100187051170312	0.0271084278070249	FAM83D	20	38926312	38953106	+	2475	protein_coding	family with sequence similarity 83 member D [Source:HGNC Symbol;Acc:HGNC:16122]	-
ENSG00000018236	149.199200306454	406.705769093839	-1.44598976576417	0.00101154479744723	0.0273409199156005	CNTN1	12	40692442	41072418	+	7492	protein_coding	contactin 1 [Source:HGNC Symbol;Acc:HGNC:2171]	-
ENSG00000181444	96.7780981665227	271.798266282009	-1.4885986110952	0.00101642193843443	0.0274433923377295	ZNF467	7	149764182	149773479	-	2734	protein_coding	zinc finger protein 467 [Source:HGNC Symbol;Acc:HGNC:23154]	zf-C2H2
ENSG00000274317	41.332702161089	8.92702227639672	2.19519659595527	0.00101926828662153	0.0274908731478113	LINC02334	13	37934565	38048169	+	4959	lincRNA	long intergenic non-protein coding RNA 2334 [Source:HGNC Symbol;Acc:HGNC:53254]	-
ENSG00000007264	39.3165059805274	121.019292285189	-1.61897285565825	0.00102086450625309	0.027504571217514	MATK	19	3777970	3802129	-	4141	protein_coding	megakaryocyte-associated tyrosine kinase [Source:HGNC Symbol;Acc:HGNC:6906]	-
ENSG00000260644	13.1059575035158	51.5816061986497	-1.96652464600989	0.00102771708034801	0.027659708258312	HERC2P5	16	32741314	32776196	+	6078	transcribed_unprocessed_pseudogene	hect domain and RLD 2 pseudogene 5 [Source:HGNC Symbol;Acc:HGNC:4873]	-
ENSG00000105464	145.166807829927	395.79413283963	-1.44626164121225	0.00103018757515488	0.0276967025524617	GRIN2D	19	48394875	48444931	+	5093	protein_coding	glutamate ionotropic receptor NMDA type subunit 2D [Source:HGNC Symbol;Acc:HGNC:4588]	-
ENSG00000167600	469.77440262965	1234.99815717924	-1.39423394063437	0.00104605012744155	0.0280932824874632	CYP2S1	19	41193049	41207539	+	2874	protein_coding	cytochrome P450 family 2 subfamily S member 1 [Source:HGNC Symbol;Acc:HGNC:15654]	-
ENSG00000129682	33.2679174866702	105.14782127706	-1.65655767408535	0.00104881677101672	0.0281376830542829	FGF13	X	138614731	139222777	-	20681	protein_coding	fibroblast growth factor 13 [Source:HGNC Symbol;Acc:HGNC:3670]	-
ENSG00000099625	200.612204410972	539.629337989834	-1.42700159600178	0.00105061702691056	0.0281560906724111	CBARP	19	1228287	1238027	-	4591	protein_coding	CACN subunit beta associated regulatory protein [Source:HGNC Symbol;Acc:HGNC:28617]	-
ENSG00000163053	38.3084078928311	118.043391473163	-1.62044519712091	0.00105694187683254	0.0282955880416439	SLC16A14	2	230034974	230068999	-	4946	protein_coding	solute carrier family 16 member 14 [Source:HGNC Symbol;Acc:HGNC:26417]	-
ENSG00000166147	226.822755535999	80.3486477508966	1.49575554308922	0.0010607599641247	0.0283677521834492	FBN1	15	48408306	48645849	-	16057	protein_coding	fibrillin 1 [Source:HGNC Symbol;Acc:HGNC:3603]	-
ENSG00000183684	1148.22443807855	437.456743990504	1.39193419801355	0.00106514712665591	0.0284343115006287	ALYREF	17	81887844	81891586	-	1574	protein_coding	Aly/REF export factor [Source:HGNC Symbol;Acc:HGNC:19071]	-
ENSG00000254064	8.06546939521856	37.6940686303425	-2.20724265810225	0.00106549908954952	0.0284343115006287	AC105206.2	8	22254576	22275162	-	515	antisense	uncharacterized LOC100507071 [Source:NCBI gene;Acc:100507071]	-
ENSG00000131435	307.470605177308	815.396145047898	-1.40669177647643	0.00107041497111224	0.0285353661919287	PDLIM4	5	132257671	132273454	+	3192	protein_coding	PDZ and LIM domain 4 [Source:HGNC Symbol;Acc:HGNC:16501]	-
ENSG00000101412	1015.15548609833	385.874463517337	1.39520413139794	0.00108353578402595	0.0286280198633781	E2F1	20	33675683	33686404	-	2503	protein_coding	E2F transcription factor 1 [Source:HGNC Symbol;Acc:HGNC:3113]	E2F
ENSG00000147852	20.1626429294965	1.98323897094656	3.26596960019102	0.00108458803102097	0.0286280198633781	VLDLR	9	2621834	2660053	+	9339	protein_coding	very low density lipoprotein receptor [Source:HGNC Symbol;Acc:HGNC:12698]	-
ENSG00000171246	20.1626429294965	1.98323897094656	3.26596960019102	0.00108458803102097	0.0286280198633781	NPTX1	17	80467148	80477843	-	6703	protein_coding	neuronal pentraxin 1 [Source:HGNC Symbol;Acc:HGNC:7952]	-
ENSG00000111886	2.01689436757532	19.8386622291584	-3.2209387946462	0.00108458803102097	0.0286280198633781	GABRR2	6	89257208	89315299	-	2230	protein_coding	gamma-aminobutyric acid type A receptor rho2 subunit [Source:HGNC Symbol;Acc:HGNC:4091]	-
ENSG00000078237	20.1626429294965	1.98323897094656	3.26596960019102	0.00108458803102097	0.0286280198633781	TIGAR	12	4307763	4354593	+	4017	protein_coding	TP53 induced glycolysis regulatory phosphatase [Source:HGNC Symbol;Acc:HGNC:1185]	-
ENSG00000230666	2.01689436757532	19.8386622291584	-3.2209387946462	0.00108458803102097	0.0286280198633781	CEACAM22P	19	44537058	44620821	-	3170	transcribed_unprocessed_pseudogene	carcinoembryonic antigen related cell adhesion molecule 22, pseudogene [Source:HGNC Symbol;Acc:HGNC:38029]	-
ENSG00000065325	20.1626429294965	1.98323897094656	3.26596960019102	0.00108458803102097	0.0286280198633781	GLP2R	17	9822206	9892102	+	6052	protein_coding	glucagon like peptide 2 receptor [Source:HGNC Symbol;Acc:HGNC:4325]	-
ENSG00000131096	2.01689436757532	19.8386622291584	-3.2209387946462	0.00108458803102097	0.0286280198633781	PYY	17	43952738	44004469	-	1181	protein_coding	peptide YY [Source:HGNC Symbol;Acc:HGNC:9748]	-
ENSG00000064201	2.01689436757532	19.8386622291584	-3.2209387946462	0.00108458803102097	0.0286280198633781	TSPAN32	11	2301997	2318200	+	3793	protein_coding	tetraspanin 32 [Source:HGNC Symbol;Acc:HGNC:13410]	-
ENSG00000117595	2592.82904558914	6693.79218219314	-1.36825458782188	0.00108521854341232	0.0286280198633781	IRF6	1	209785623	209806175	-	4965	protein_coding	interferon regulatory factor 6 [Source:HGNC Symbol;Acc:HGNC:6121]	IRF
ENSG00000162552	57.4622717688958	166.649771328949	-1.53410208037604	0.00108890978041142	0.0286759173791041	WNT4	1	22117305	22143969	-	4527	protein_coding	Wnt family member 4 [Source:HGNC Symbol;Acc:HGNC:12783]	-
ENSG00000170477	813.535861888591	2115.86479252813	-1.37883483146486	0.00108930360414451	0.0286759173791041	KRT4	12	52806549	52814551	-	3312	protein_coding	keratin 4 [Source:HGNC Symbol;Acc:HGNC:6441]	-
ENSG00000142920	68.5513509688729	198.39271322294	-1.53140165627871	0.00109186400188207	0.0287134100474128	AZIN2	1	33081104	33120530	+	6559	protein_coding	antizyme inhibitor 2 [Source:HGNC Symbol;Acc:HGNC:29957]	-
ENSG00000178409	212.709381852543	75.3888130281502	1.49490133407665	0.00112098754531945	0.0294486457851489	BEND3	6	107065182	107115269	-	6839	protein_coding	BEN domain containing 3 [Source:HGNC Symbol;Acc:HGNC:23040]	-
ENSG00000100162	249.000914184253	89.2763502346194	1.47849181720935	0.00112414065056016	0.0295008125866629	CENPM	22	41938721	41947164	-	1778	protein_coding	centromere protein M [Source:HGNC Symbol;Acc:HGNC:18352]	-
ENSG00000137309	6231.05516461145	15997.4500342914	-1.36027611556974	0.00113533094951661	0.0297635723611864	HMGA1	6	34236873	34246231	+	2327	protein_coding	high mobility group AT-hook 1 [Source:HGNC Symbol;Acc:HGNC:5010]	HMGI/HMGY
ENSG00000221883	46.373192637253	10.9109573043908	2.07485344247844	0.0011429679030863	0.0299327304111886	ARIH2OS	3	48917782	48919385	-	1604	protein_coding	ariadne RBR E3 ubiquitin protein ligase 2 opposite strand [Source:HGNC Symbol;Acc:HGNC:34425]	-
ENSG00000124107	77.6242339803462	22.814563458024	1.76093559956228	0.00114543780883728	0.0299663605641157	SLPI	20	45252239	45254564	-	596	protein_coding	secretory leukocyte peptidase inhibitor [Source:HGNC Symbol;Acc:HGNC:11092]	-
ENSG00000102349	6.04927521073364	31.7422666865516	-2.36792533039704	0.00115274015550691	0.0301262142812519	KLF8	X	56232421	56287889	+	9022	protein_coding	Kruppel like factor 8 [Source:HGNC Symbol;Acc:HGNC:6351]	zf-C2H2
ENSG00000135185	152.223494664136	409.681669890388	-1.42757703749976	0.00115519506049381	0.0301591834388426	TMEM243	7	87196160	87220587	-	3271	protein_coding	transmembrane protein 243 [Source:HGNC Symbol;Acc:HGNC:21707]	-
ENSG00000246982	20.1626429294965	70.42897829683	-1.79818855291317	0.00116116713813093	0.0302525937266441	Z84485.1	6	36146698	36197205	-	1463	antisense	novel transcript, antisense to BRPF3	-
ENSG00000170364	69.5594490801795	19.8386622291584	1.80339761505122	0.00116116713813093	0.0302525937266441	SETMAR	3	4303304	4317567	+	3567	protein_coding	SET domain and mariner transposase fusion gene [Source:HGNC Symbol;Acc:HGNC:10762]	-
ENSG00000127720	54.4379774516563	13.8868592745589	1.96118654604369	0.00116954941389476	0.0303264613290843	METTL25	12	82358497	82479236	+	3672	protein_coding	methyltransferase like 25 [Source:HGNC Symbol;Acc:HGNC:26228]	-
ENSG00000234432	54.4379774516563	13.8868592745589	1.96118654604369	0.00116954941389476	0.0303264613290843	AC092171.3	7	5426277	5428927	-	2651	lincRNA	uncharacterized LOC100129484 [Source:NCBI gene;Acc:100129484]	-
ENSG00000162944	54.4379774516563	13.8868592745589	1.96118654604369	0.00116954941389476	0.0303264613290843	RFTN2	2	197568224	197676045	-	6007	protein_coding	raftlin family member 2 [Source:HGNC Symbol;Acc:HGNC:26402]	-
ENSG00000117399	1956.71913118306	756.870096071277	1.37017120854173	0.00117217718801441	0.0303264613290843	CDC20	1	43358955	43363203	+	2038	protein_coding	cell division cycle 20 [Source:HGNC Symbol;Acc:HGNC:1723]	-
ENSG00000254910	3.02498776047254	22.814563458024	-2.86478153868836	0.0011736023733715	0.0303264613290843	AC136475.2	11	310139	311141	-	392	antisense	novel transcript	-
ENSG00000215704	3.02498776047254	22.814563458024	-2.86478153868836	0.0011736023733715	0.0303264613290843	CELA2B	1	15465909	15491400	+	1457	protein_coding	chymotrypsin like elastase family member 2B [Source:HGNC Symbol;Acc:HGNC:29995]	-
ENSG00000224063	23.1869369518066	2.97521062357408	2.91026915020752	0.0011736023733715	0.0303264613290843	AC007319.1	2	187003220	187554663	+	1472	antisense	novel transcript, antisense to TFPI and CALCRL	-
ENSG00000205143	3.02498776047254	22.814563458024	-2.86478153868836	0.0011736023733715	0.0303264613290843	ARID3C	9	34621379	34628107	-	1411	protein_coding	AT-rich interaction domain 3C [Source:HGNC Symbol;Acc:HGNC:21209]	ARID
ENSG00000163141	229.847049896937	82.3325816379273	1.47971847977718	0.00117870150890033	0.0304271139253617	BNIPL	1	151036321	151047720	+	3809	protein_coding	BCL2 interacting protein like [Source:HGNC Symbol;Acc:HGNC:16976]	-
ENSG00000167363	67.5432528578784	194.424845487594	-1.52360830870729	0.00118346535646348	0.0305189147842298	FN3K	17	82735575	82751197	+	3872	protein_coding	fructosamine 3 kinase [Source:HGNC Symbol;Acc:HGNC:24822]	-
ENSG00000123096	29.2355252142976	4.95914996076603	2.52957256226961	0.00118483180407757	0.0305230064756864	SSPN	12	26121991	26299290	+	6821	protein_coding	sarcospan [Source:HGNC Symbol;Acc:HGNC:11322]	-
ENSG00000235493	26.2112310551621	3.9671807881837	2.68582891519244	0.00119745506030408	0.0307541506951268	LINC01967	3	27916774	28059268	-	2798	lincRNA	long intergenic non-protein coding RNA 1967 [Source:HGNC Symbol;Acc:HGNC:52793]	-
ENSG00000100033	26.2112310551621	3.9671807881837	2.68582891519244	0.00119745506030408	0.0307541506951268	PRODH	22	18912777	18936553	-	8776	protein_coding	proline dehydrogenase 1 [Source:HGNC Symbol;Acc:HGNC:9453]	-
ENSG00000214534	4.03308270017211	25.7904645939306	-2.64010119428093	0.00119745506030408	0.0307541506951268	ZNF705E	11	71814045	71821548	-	3442	protein_coding	zinc finger protein 705E [Source:HGNC Symbol;Acc:HGNC:33203]	-
ENSG00000170356	53.4298793471478	154.746168110447	-1.53200329063157	0.00122127387420788	0.0313340440091182	OR2A20P	7	144250045	144256244	-	3520	transcribed_unprocessed_pseudogene	olfactory receptor family 2 subfamily A member 20 pseudogene [Source:HGNC Symbol;Acc:HGNC:15413]	-
ENSG00000167971	104.842883100244	287.669737206075	-1.45510496920569	0.00122325650129463	0.0313530814408904	CASKIN1	16	2177180	2196525	-	5889	protein_coding	CASK interacting protein 1 [Source:HGNC Symbol;Acc:HGNC:20879]	-
ENSG00000141504	178.434045772369	474.159520477551	-1.40935910852279	0.00123081438166224	0.0315148338939899	SAT2	17	7626234	7627876	-	1643	protein_coding	spermidine/spermine N1-acetyltransferase family member 2 [Source:HGNC Symbol;Acc:HGNC:23160]	-
ENSG00000171914	563.527527877846	213.272217227681	1.4012584332295	0.00123571759716483	0.031608355380111	TLN2	15	62390526	62844631	+	16209	protein_coding	talin 2 [Source:HGNC Symbol;Acc:HGNC:15447]	-
ENSG00000164989	59.4784679831561	15.8707936962261	1.89762645505201	0.00123927437165125	0.0316672820226191	CCDC171	9	15553086	16061663	+	12153	protein_coding	coiled-coil domain containing 171 [Source:HGNC Symbol;Acc:HGNC:29828]	-
ENSG00000237978	79.6404302076943	23.8065305120343	1.73679811676579	0.00124079478330753	0.0316741068320685	KCNMB2-AS1	3	178526505	178860405	-	1691	antisense	KCNMB2 antisense RNA 1 [Source:HGNC Symbol;Acc:HGNC:51409]	-
ENSG00000161671	1938.57336500353	753.894195275821	1.36241341392843	0.00124690510715931	0.031797967576317	EMC10	19	50476400	50490870	+	10748	protein_coding	ER membrane protein complex subunit 10 [Source:HGNC Symbol;Acc:HGNC:27609]	-
ENSG00000175063	674.418321187133	256.918762288784	1.39189188415744	0.00125842587262241	0.0320594139646307	UBE2C	20	45812576	45816957	+	1286	protein_coding	ubiquitin conjugating enzyme E2 C [Source:HGNC Symbol;Acc:HGNC:15937]	-
ENSG00000234338	31.2517213432949	98.2040527011559	-1.64796439298363	0.00126388013357886	0.0321335802171075	AC073349.2	7	64835280	64836882	-	1603	processed_pseudogene	endogenous retroviral family W, env(C7), member 2 (ERVWE2) pseudogene	-
ENSG00000260948	31.2517213432949	98.2040527011559	-1.64796439298363	0.00126388013357886	0.0321335802171075	AL390195.2	1	111431046	111433068	-	2023	sense_overlapping	novel transcript, sense overlapping WDR77 & OVGP1	-
ENSG00000163703	187.506928851035	497.966726846327	-1.40851328396689	0.0012733808135725	0.0323425928850294	CRELD1	3	9933822	9945413	+	3778	protein_coding	cysteine rich with EGF like domains 1 [Source:HGNC Symbol;Acc:HGNC:14630]	-
ENSG00000155016	131.053434166112	353.139554751561	-1.42922868009893	0.00127788098702903	0.0324093107275182	CYP2U1	4	107931369	107953457	+	6096	protein_coding	cytochrome P450 family 2 subfamily U member 1 [Source:HGNC Symbol;Acc:HGNC:20582]	-
ENSG00000072571	700.628872333488	267.830398550676	1.3869099227732	0.00127857244362677	0.0324093107275182	HMMR	5	163460203	163491945	+	3936	protein_coding	hyaluronan mediated motility receptor [Source:HGNC Symbol;Acc:HGNC:5012]	-
ENSG00000222365	9.0735668060332	39.678002589559	-2.11352844528993	0.0012798825237769	0.0324100111632163	SNORD12B	20	49280319	49280409	+	91	snoRNA	small nucleolar RNA, C/D box 12B [Source:HGNC Symbol;Acc:HGNC:33573]	-
ENSG00000142731	329.648763832758	122.011259222353	1.43297417016797	0.00128302148429697	0.0324569759270802	PLK4	4	127880861	127899195	+	4482	protein_coding	polo like kinase 4 [Source:HGNC Symbol;Acc:HGNC:11397]	-
ENSG00000161692	439.531459002471	164.665837459574	1.41573253729909	0.00129152930960897	0.0326395287124378	DBF4B	17	44708608	44752264	+	7146	protein_coding	DBF4 zinc finger B [Source:HGNC Symbol;Acc:HGNC:17883]	-
ENSG00000263335	18.1464469796017	63.4852096549488	-1.79973672187228	0.00129563096731423	0.0327104753306346	AF001548.2	16	15726674	15732993	+	836	antisense	novel transcript, antisense to MYH11	-
ENSG00000162999	89.721411355037	27.7743986468794	1.68718117648602	0.00129914741329094	0.0327665203879128	DUSP19	2	183078559	183100005	+	5376	protein_coding	dual specificity phosphatase 19 [Source:HGNC Symbol;Acc:HGNC:18894]	-
ENSG00000147231	213.717479972736	563.436544356662	-1.39803101171105	0.00130113229334595	0.0327838637262601	CXorf57	X	106611930	106679442	+	4853	protein_coding	chromosome X open reading frame 57 [Source:HGNC Symbol;Acc:HGNC:25486]	-
ENSG00000152377	4937.66527524855	1941.27861255122	1.34676478378396	0.00130627370507125	0.0328504632074731	SPOCK1	5	136975298	137598379	-	6222	protein_coding	SPARC (osteonectin), cwcv and kazal like domains proteoglycan 1 [Source:HGNC Symbol;Acc:HGNC:11251]	-
ENSG00000237943	76.6161358669848	22.814563458024	1.74210709058266	0.00130637525813194	0.0328504632074731	PRKCQ-AS1	10	6580419	6616452	+	3892	processed_transcript	PRKCQ antisense RNA 1 [Source:HGNC Symbol;Acc:HGNC:44689]	-
ENSG00000182263	962.734383803424	371.98692646563	1.37158487595001	0.00131045009743158	0.0329201738193747	FIGN	2	163593396	163736012	-	9942	protein_coding	fidgetin, microtubule severing factor [Source:HGNC Symbol;Acc:HGNC:13285]	-
ENSG00000163431	12.0978597205459	47.6137383512851	-1.9656798431438	0.00131741653681916	0.0330623145168756	LMOD1	1	201896452	201946588	-	3971	protein_coding	leiomodin 1 [Source:HGNC Symbol;Acc:HGNC:6647]	-
ENSG00000112379	754.058072747672	1928.38304243926	-1.35450029230682	0.00133184383855651	0.0333912276666669	ARFGEF3	6	138161921	138344663	+	14877	protein_coding	ARFGEF family member 3 [Source:HGNC Symbol;Acc:HGNC:21213]	-
ENSG00000106714	495.984953773777	1273.68486751637	-1.36042088590194	0.00134814717003502	0.033766476988231	CNTNAP3	9	39072767	39288315	-	9521	protein_coding	contactin associated protein like 3 [Source:HGNC Symbol;Acc:HGNC:13834]	-
ENSG00000254876	37.3003098070502	7.93505457250129	2.21500526265255	0.00135614816258649	0.0338996798861382	SUGT1P4-STRA6LP	9	97238449	97297314	+	3701	processed_transcript	SUGT1P4-STRA6LP readthrough [Source:HGNC Symbol;Acc:HGNC:53834]	-
ENSG00000279255	37.3003098070502	7.93505457250129	2.21500526265255	0.00135614816258649	0.0338996798861382	Z97653.2	16	707650	709067	+	1418	TEC	TEC	-
ENSG00000167646	34.2760155629413	105.14782127706	-1.61364779587459	0.0013606894065502	0.0339332479181414	DNAAF3	19	55158661	55166722	-	3302	protein_coding	dynein axonemal assembly factor 3 [Source:HGNC Symbol;Acc:HGNC:30492]	-
ENSG00000133466	3208.77699757524	1263.76519819917	1.34420752595254	0.00136537687451085	0.0339332479181414	C1QTNF6	22	37180167	37199385	-	7143	protein_coding	C1q and TNF related 6 [Source:HGNC Symbol;Acc:HGNC:14343]	-
ENSG00000008517	1.00879955422853	15.8707936962261	-3.81941376458678	0.00136957553325832	0.0339332479181414	IL32	16	3065297	3082192	+	3209	protein_coding	interleukin 32 [Source:HGNC Symbol;Acc:HGNC:16830]	-
ENSG00000285402	1.00879955422853	15.8707936962261	-3.81941376458678	0.00136957553325832	0.0339332479181414	AC244230.2	10	46375752	46537864	+	1700	processed_transcript	novel transcript	-
ENSG00000210049	16.130251104134	0.991269054719157	3.86319189633751	0.00136957553325832	0.0339332479181414	MT-TF	MT	577	647	+	71	Mt_tRNA	mitochondrially encoded tRNA phenylalanine [Source:HGNC Symbol;Acc:HGNC:7481]	-
ENSG00000163815	1.00879955422853	15.8707936962261	-3.81941376458678	0.00136957553325832	0.0339332479181414	CLEC3B	3	45001548	45036071	+	1105	protein_coding	C-type lectin domain family 3 member B [Source:HGNC Symbol;Acc:HGNC:11891]	-
ENSG00000113494	16.130251104134	0.991269054719157	3.86319189633751	0.00136957553325832	0.0339332479181414	PRLR	5	35048756	35230589	-	13108	protein_coding	prolactin receptor [Source:HGNC Symbol;Acc:HGNC:9446]	-
ENSG00000233765	1.00879955422853	15.8707936962261	-3.81941376458678	0.00136957553325832	0.0339332479181414	AL591479.1	9	66253424	66254464	-	635	unprocessed_pseudogene	CDRT15 protein pseudogene	-
ENSG00000198547	1.00879955422853	15.8707936962261	-3.81941376458678	0.00136957553325832	0.0339332479181414	C20orf203	20	32631652	32673941	-	5076	protein_coding	chromosome 20 open reading frame 203 [Source:HGNC Symbol;Acc:HGNC:26592]	-
ENSG00000236449	73.5918415282587	21.8225963938246	1.74787377107256	0.00137907662321206	0.0341351855257739	AC010894.3	2	174547141	174774827	+	3701	antisense	novel transcript, antisense to WIPF1 and CHRNA1	-
ENSG00000157514	405.256122892717	1040.5726385594	-1.36020351349712	0.00139381041843566	0.0344410901533029	TSC22D3	X	107713221	107777342	-	4766	protein_coding	TSC22 domain family member 3 [Source:HGNC Symbol;Acc:HGNC:3051]	TSC22
ENSG00000101605	63.5108604173323	180.537308410962	-1.5054044772771	0.00139416093806698	0.0344410901533029	MYOM1	18	3066807	3220108	-	6574	protein_coding	myomesin 1 [Source:HGNC Symbol;Acc:HGNC:7613]	-
ENSG00000197457	96.7780981665227	30.7502996836494	1.65004812996573	0.00140608731568524	0.0347017955488255	STMN3	20	63639705	63657682	-	3032	protein_coding	stathmin 3 [Source:HGNC Symbol;Acc:HGNC:15926]	-
ENSG00000156970	498.001150015652	190.456977751895	1.38609241080786	0.00142890323255607	0.0349529409836475	BUB1B	15	40161023	40221136	+	4476	protein_coding	BUB1 mitotic checkpoint serine/threonine kinase B [Source:HGNC Symbol;Acc:HGNC:1149]	-
ENSG00000137275	913.337575871898	355.123488616261	1.36251331815223	0.00142905135612979	0.0349529409836475	RIPK1	6	3063991	3115187	+	4231	protein_coding	receptor interacting serine/threonine kinase 1 [Source:HGNC Symbol;Acc:HGNC:10019]	-
ENSG00000111199	46.373192637253	134.906829398387	-1.53808131652367	0.00143167451698703	0.0349529409836475	TRPV4	12	109783085	109833401	-	3759	protein_coding	transient receptor potential cation channel subfamily V member 4 [Source:HGNC Symbol;Acc:HGNC:18083]	-
ENSG00000243491	7.05737217023976	33.7262006806703	-2.23684176503383	0.00143609651486793	0.0349529409836475	AC082651.3	2	9757496	9770341	-	1947	lincRNA	novel transcript	-
ENSG00000248309	7.05737217023976	33.7262006806703	-2.23684176503383	0.00143609651486793	0.0349529409836475	MEF2C-AS1	5	88883328	89466398	+	7865	antisense	MEF2C antisense RNA 1 [Source:HGNC Symbol;Acc:HGNC:48908]	-
ENSG00000186642	1.38777878078145e-17	11.9029246865412	-6.58844365160323	0.00143700956323242	0.0349529409836475	PDE2A	11	72576141	72674591	-	7182	protein_coding	phosphodiesterase 2A [Source:HGNC Symbol;Acc:HGNC:8777]	-
ENSG00000249492	12.0978597205459	1.38777878078145e-17	6.61147587256504	0.00143700956323242	0.0349529409836475	AC114956.3	5	43483959	43509356	+	823	processed_transcript	novel transcript	-
ENSG00000272540	12.0978597205459	1.38777878078145e-17	6.61147587256504	0.00143700956323242	0.0349529409836475	AL662797.1	6	30723105	30723877	-	773	antisense	novel transcript, antisense to TUBB	-
ENSG00000270457	1.38777878078145e-17	11.9029246865412	-6.58844365160323	0.00143700956323242	0.0349529409836475	AC093424.1	1	59289303	59289640	-	338	lincRNA	novel transcript	-
ENSG00000129244	1.38777878078145e-17	11.9029246865412	-6.58844365160323	0.00143700956323242	0.0349529409836475	ATP1B2	17	7646627	7657768	+	3276	protein_coding	ATPase Na+/K+ transporting subunit beta 2 [Source:HGNC Symbol;Acc:HGNC:805]	-
ENSG00000275874	1.38777878078145e-17	11.9029246865412	-6.58844365160323	0.00143700956323242	0.0349529409836475	PICSAR	21	44999208	45004727	-	733	lincRNA	P38 inhibited cutaneous squamous cell carcinoma associated lincRNA [Source:HGNC Symbol;Acc:HGNC:19725]	-
ENSG00000259498	1.38777878078145e-17	11.9029246865412	-6.58844365160323	0.00143700956323242	0.0349529409836475	TPM1-AS	15	63046034	63049387	-	3354	antisense	TPM1 antisense RNA [Source:HGNC Symbol;Acc:HGNC:53635]	-
ENSG00000177932	1.38777878078145e-17	11.9029246865412	-6.58844365160323	0.00143700956323242	0.0349529409836475	ZNF354C	5	179060415	179083537	+	5411	protein_coding	zinc finger protein 354C [Source:HGNC Symbol;Acc:HGNC:16736]	zf-C2H2
ENSG00000101883	1.38777878078145e-17	11.9029246865412	-6.58844365160323	0.00143700956323242	0.0349529409836475	RHOXF1	X	120109053	120115937	-	769	protein_coding	Rhox homeobox family member 1 [Source:HGNC Symbol;Acc:HGNC:29993]	Homeobox
ENSG00000255983	12.0978597205459	1.38777878078145e-17	6.61147587256504	0.00143700956323242	0.0349529409836475	AC007848.1	12	5388589	5406651	+	1405	lincRNA	novel transcript	-
ENSG00000128011	68.5513509688729	193.432878553703	-1.49489907197496	0.00144704275469369	0.0351585528828304	LRFN1	19	39306568	39315336	-	3381	protein_coding	leucine rich repeat and fibronectin type III domain containing 1 [Source:HGNC Symbol;Acc:HGNC:29290]	-
ENSG00000170442	277.227661558549	716.199451866386	-1.36889651554865	0.00144824523389627	0.0351585528828304	KRT86	12	52249300	52309163	+	2394	protein_coding	keratin 86 [Source:HGNC Symbol;Acc:HGNC:6463]	-
ENSG00000169855	207.668891251717	75.3888130281502	1.46032323760036	0.00145721155667329	0.0353422749138651	ROBO1	3	78597240	79767815	-	10875	protein_coding	roundabout guidance receptor 1 [Source:HGNC Symbol;Acc:HGNC:10249]	-
ENSG00000136002	243.960423582114	631.882262658442	-1.372560554646	0.00147694917457406	0.0357866342663813	ARHGEF4	2	130836916	131047263	+	10611	protein_coding	Rho guanine nucleotide exchange factor 4 [Source:HGNC Symbol;Acc:HGNC:684]	-
ENSG00000181126	323.600175108423	832.259582888403	-1.36248488014926	0.00148972486627615	0.0360308336123996	HLA-V	6	29790954	29797811	+	5662	transcribed_unprocessed_pseudogene	major histocompatibility complex, class I, V (pseudogene) [Source:HGNC Symbol;Acc:HGNC:23482]	-
ENSG00000184719	194.56361569075	70.42897829683	1.46435043442575	0.00148987896189291	0.0360308336123996	RNLS	10	88273864	88584530	-	3933	protein_coding	renalase, FAD dependent amine oxidase [Source:HGNC Symbol;Acc:HGNC:25641]	-
ENSG00000253958	13.1059575035158	49.5976722772284	-1.9100806123601	0.00149603756496514	0.0361451829271501	CLDN23	8	8701938	8704106	+	2169	protein_coding	claudin 23 [Source:HGNC Symbol;Acc:HGNC:17591]	-
ENSG00000256537	570.584214724669	220.215985761884	1.37301187551779	0.00150055619218071	0.0361652757705817	SMIM10L1	12	11171222	11176016	+	4795	protein_coding	small integral membrane protein 10 like 1 [Source:HGNC Symbol;Acc:HGNC:49847]	-
ENSG00000147234	42.3408002537011	9.91898984227611	2.07984874003129	0.00150116232523505	0.0361652757705817	FRMPD3	X	107522450	107605251	+	9158	protein_coding	FERM and PDZ domain containing 3 [Source:HGNC Symbol;Acc:HGNC:29382]	-
ENSG00000100079	10.0816643515556	41.6619365402458	-2.03366083004056	0.00150116232523505	0.0361652757705817	LGALS2	22	37570246	37582616	-	828	protein_coding	galectin 2 [Source:HGNC Symbol;Acc:HGNC:6562]	-
ENSG00000275329	18.1464469796017	62.4932427040546	-1.77706164321592	0.00151258171043932	0.0364056809392595	AL138781.2	9	136122521	136124363	+	1843	lincRNA	novel transcript	-
ENSG00000081189	25.2031330135116	81.3406146945493	-1.68550133567408	0.00151501202916112	0.0364294804956802	MEF2C	5	88717117	88904257	-	11755	protein_coding	myocyte enhancer factor 2C [Source:HGNC Symbol;Acc:HGNC:6996]	SRF
ENSG00000275160	6.04927521073364	30.7502996836494	-2.32230416786084	0.00151664514445094	0.0364340837362778	AL354718.1	9	41479960	41480548	+	589	processed_pseudogene	ribosomal protein L7a (RPL7A) pseudogene	-
ENSG00000175305	167.344966455733	59.5173418477548	1.48947149415693	0.0015190658316208	0.0364575799588992	CCNE2	8	94879770	94896678	-	4397	protein_coding	cyclin E2 [Source:HGNC Symbol;Acc:HGNC:1590]	-
ENSG00000113108	581.673294055433	225.175820428709	1.36866052342953	0.00154554228767877	0.0370317884595579	APBB3	5	140558268	140564781	-	3660	protein_coding	amyloid beta precursor protein binding family B member 3 [Source:HGNC Symbol;Acc:HGNC:20708]	-
ENSG00000138092	272.187170955738	101.179953520273	1.42654359686605	0.00154592184333783	0.0370317884595579	CENPO	2	24793136	24822376	+	5518	protein_coding	centromere protein O [Source:HGNC Symbol;Acc:HGNC:28152]	-
ENSG00000227742	67.5432528578784	19.8386622291584	1.76103959586506	0.00155045068307243	0.0371051038471652	CALR4P	1	51561866	51594897	-	2704	transcribed_unitary_pseudogene	calreticulin 4, pseudogene [Source:HGNC Symbol;Acc:HGNC:35456]	-
ENSG00000101049	48.3893888357077	138.874697142536	-1.51862439557717	0.00155363887513735	0.0371462267289226	SGK2	20	43558968	43588237	+	5184	protein_coding	SGK2, serine/threonine kinase 2 [Source:HGNC Symbol;Acc:HGNC:13900]	-
ENSG00000134871	1283.3095863018	3220.91595441792	-1.32751830360187	0.0015592270125293	0.0372445983559929	COL4A2	13	110305812	110513209	+	19293	protein_coding	collagen type IV alpha 2 chain [Source:HGNC Symbol;Acc:HGNC:2203]	-
ENSG00000204941	1586.74712074574	3975.80278942061	-1.32510654561492	0.00156947793362104	0.0374540569768375	PSG5	19	43166256	43186536	-	4678	protein_coding	pregnancy specific beta-1-glycoprotein 5 [Source:HGNC Symbol;Acc:HGNC:9522]	-
ENSG00000101955	22.1788389337256	73.404879136744	-1.72109597216886	0.00157992279801727	0.0376677442938609	SRPX	X	38149336	38220924	-	1987	protein_coding	sushi repeat containing protein X-linked [Source:HGNC Symbol;Acc:HGNC:11309]	-
ENSG00000285294	5.04117864661044	27.7743986468794	-2.43329259401541	0.00159154749073043	0.0377763801638527	LINC00842	10	46398362	46453306	+	2872	lincRNA	long intergenic non-protein coding RNA 842 [Source:HGNC Symbol;Acc:HGNC:44989]	-
ENSG00000172986	28.2274271561726	4.95914996076603	2.47916583315665	0.00159154749073043	0.0377763801638527	GXYLT2	3	72888073	72998138	+	3667	protein_coding	glucoside xylosyltransferase 2 [Source:HGNC Symbol;Acc:HGNC:33383]	-
ENSG00000276564	5.04117864661044	27.7743986468794	-2.43329259401541	0.00159154749073043	0.0377763801638527	AC130650.2	16	14150833	14153235	+	2403	lincRNA	novel transcript	-
ENSG00000268287	5.04117864661044	27.7743986468794	-2.43329259401541	0.00159154749073043	0.0377763801638527	AC008687.3	19	49064259	49064856	+	598	lincRNA	novel transcript	-
ENSG00000241061	2.01689436757532	18.8466951251346	-3.14741353796558	0.00159793251009649	0.0377763801638527	RPL5P1	15	24908932	24909825	-	894	processed_pseudogene	ribosomal protein L5 pseudogene 1 [Source:HGNC Symbol;Acc:HGNC:10361]	-
ENSG00000109743	2.01689436757532	18.8466951251346	-3.14741353796558	0.00159793251009649	0.0377763801638527	BST1	4	15702950	15738313	+	2980	protein_coding	bone marrow stromal cell antigen 1 [Source:HGNC Symbol;Acc:HGNC:1118]	-
ENSG00000164082	19.1545449466944	1.98323897094656	3.19243678563921	0.00159793251009649	0.0377763801638527	GRM2	3	51707070	51718613	+	7096	protein_coding	glutamate metabotropic receptor 2 [Source:HGNC Symbol;Acc:HGNC:4594]	-
ENSG00000079112	2.01689436757532	18.8466951251346	-3.14741353796558	0.00159793251009649	0.0377763801638527	CDH17	8	94127171	94217303	-	3901	protein_coding	cadherin 17 [Source:HGNC Symbol;Acc:HGNC:1756]	-
ENSG00000283480	19.1545449466944	1.98323897094656	3.19243678563921	0.00159793251009649	0.0377763801638527	AL512380.2	6	21528739	21595593	-	1780	antisense	novel transcript, antisense to SOX4	-
ENSG00000139291	487.920168806303	188.473043883908	1.37169282854513	0.0016014240627922	0.0377899657009068	TMEM19	12	71686087	71705046	+	6488	protein_coding	transmembrane protein 19 [Source:HGNC Symbol;Acc:HGNC:25605]	-
ENSG00000187824	12.0978597205459	46.6217713864472	-1.93538656215129	0.00160424213338173	0.0377899657009068	TMEM220	17	10699015	10730316	-	3508	protein_coding	transmembrane protein 220 [Source:HGNC Symbol;Acc:HGNC:33757]	-
ENSG00000260710	9.0735668060332	38.6860356110944	-2.07711873155961	0.0016089744814093	0.0377899657009068	AC120498.4	16	1294551	1299166	-	320	lincRNA	novel transcript	-
ENSG00000243224	9.0735668060332	38.6860356110944	-2.07711873155961	0.0016089744814093	0.0377899657009068	AC006252.1	3	52239258	52241097	+	1101	antisense	uncharacterized LOC101929054 [Source:NCBI gene;Acc:101929054]	-
ENSG00000284526	9.0735668060332	38.6860356110944	-2.07711873155961	0.0016089744814093	0.0377899657009068	AC015802.6	17	76563710	76570544	-	5654	protein_coding	novel protein	-
ENSG00000279254	9.0735668060332	38.6860356110944	-2.07711873155961	0.0016089744814093	0.0377899657009068	AC020604.1	2	46668870	46670778	+	1909	TEC	TEC	-
ENSG00000242950	9.0735668060332	38.6860356110944	-2.07711873155961	0.0016089744814093	0.0377899657009068	ERVW-1	7	92468380	92477986	-	6130	protein_coding	endogenous retrovirus group W member 1, envelope [Source:HGNC Symbol;Acc:HGNC:13525]	-
ENSG00000231924	1144.19204559428	2864.79982594657	-1.32401165877372	0.00161615604771059	0.0379233942783121	PSG1	19	42866464	42879822	-	4961	protein_coding	pregnancy specific beta-1-glycoprotein 1 [Source:HGNC Symbol;Acc:HGNC:9514]	-
ENSG00000185101	575.624705329556	1452.23891522472	-1.33489169217164	0.0016286085336614	0.0381801436574128	ANO9	11	417933	442011	-	6207	protein_coding	anoctamin 9 [Source:HGNC Symbol;Acc:HGNC:20679]	-
ENSG00000196843	117.94815862832	312.468910521449	-1.40462006428558	0.00163209396464571	0.0382263935815815	ARID5A	2	96536743	96552638	+	3565	protein_coding	AT-rich interaction domain 5A [Source:HGNC Symbol;Acc:HGNC:17361]	ARID
ENSG00000277117	87.7052151243247	27.7743986468794	1.65443738128323	0.00163503347070346	0.0382597832144611	FP565260.3	21	5022493	5040666	+	3357	protein_coding	Homo sapiens ICOS ligand (LOC102723996), mRNA. [Source:RefSeq mRNA;Acc:NM_001363770]	-
ENSG00000206120	25.2031330135116	3.9671807881837	2.62951925833238	0.00164869899343753	0.0385438676800677	EGFEM1P	3	168249522	168830599	+	4658	transcribed_unitary_pseudogene	EGF like and EMI domain containing 1, pseudogene [Source:HGNC Symbol;Acc:HGNC:25149]	-
ENSG00000260742	65.5270566368858	18.8466951251346	1.79092547139495	0.00165202858203447	0.0385860132395335	AC009962.1	2	181887851	181891663	-	3813	antisense	novel transcript, antisense to SSFA2	-
ENSG00000162148	32.2598194133571	98.2040527011559	-1.60234032117547	0.00165460231095145	0.0386104428461359	PPP1R32	11	61481120	61490931	+	2400	protein_coding	protein phosphatase 1 regulatory subunit 32 [Source:HGNC Symbol;Acc:HGNC:28869]	-
ENSG00000267348	22.1788389337256	2.97521062357408	2.84649039687696	0.00166513251015055	0.0388203217680116	GEMIN7-AS1	19	45076510	45090391	-	1002	antisense	GEMIN7 antisense RNA 1 [Source:HGNC Symbol;Acc:HGNC:53773]	-
ENSG00000203724	112.907668039255	37.6940686303425	1.57951975545302	0.00167004950864365	0.0388990702142325	C1orf53	1	197902647	197907367	+	611	protein_coding	chromosome 1 open reading frame 53 [Source:HGNC Symbol;Acc:HGNC:30003]	-
ENSG00000164104	2252.09188066131	899.713334249607	1.3236065175396	0.00167400984695574	0.0389534278940635	HMGB2	4	173331695	173335125	-	2775	protein_coding	high mobility group box 2 [Source:HGNC Symbol;Acc:HGNC:5000]	HMG
ENSG00000138642	153.231592783415	53.5655401160272	1.51412593926368	0.00167586221386879	0.0389534278940635	HERC6	4	88378739	88443111	+	5793	protein_coding	HECT and RLD domain containing E3 ubiquitin protein ligase family member 6 [Source:HGNC Symbol;Acc:HGNC:26072]	-
ENSG00000170848	48.3893888357077	137.88273020659	-1.50829178472127	0.00167700734206795	0.0389534278940635	PSG6	19	42902079	42919563	-	5140	protein_coding	pregnancy specific beta-1-glycoprotein 6 [Source:HGNC Symbol;Acc:HGNC:9523]	-
ENSG00000085831	78.6323320939189	215.256151094676	-1.451422840695	0.00170144899993126	0.0394848660479915	TTC39A	1	51287258	51345116	-	9362	protein_coding	tetratricopeptide repeat domain 39A [Source:HGNC Symbol;Acc:HGNC:18657]	-
ENSG00000170293	76.6161358669848	210.296316427061	-1.45522626019807	0.00170399407353703	0.0395076497490165	CMTM8	3	32238679	32370325	+	1174	protein_coding	CKLF like MARVEL transmembrane domain containing 8 [Source:HGNC Symbol;Acc:HGNC:19179]	-
ENSG00000075290	11.0897619976089	43.6458704835071	-1.96468251532174	0.00172688450759377	0.0400016730301648	WNT8B	10	100463041	100483744	+	2112	protein_coding	Wnt family member 8B [Source:HGNC Symbol;Acc:HGNC:12789]	-
ENSG00000101400	194.56361569075	501.934594574376	-1.36669707524947	0.0017285013487237	0.0400024597847484	SNTA1	20	33407955	33443892	-	2342	protein_coding	syntrophin alpha 1 [Source:HGNC Symbol;Acc:HGNC:11167]	-
ENSG00000140365	1157.29732116814	460.271983428684	1.32996214018886	0.00173726164409198	0.0401678361216454	COMMD4	15	75335891	75343224	+	6779	protein_coding	COMM domain containing 4 [Source:HGNC Symbol;Acc:HGNC:26027]	-
ENSG00000164532	145.166807829927	50.5896392384728	1.51845335843031	0.00173892266432747	0.0401678361216454	TBX20	7	35202430	35254147	-	1875	protein_coding	T-box 20 [Source:HGNC Symbol;Acc:HGNC:11598]	T-box
ENSG00000158292	328.64066571203	833.251549820195	-1.34191301610811	0.00174041550147205	0.0401678361216454	GPR153	1	6247346	6260975	-	4082	protein_coding	G protein-coupled receptor 153 [Source:HGNC Symbol;Acc:HGNC:23618]	-
ENSG00000175906	267.146680353031	678.504708456275	-1.34432271305548	0.00176135158002342	0.0406139389875474	ARL4D	17	43398959	43401137	+	1612	protein_coding	ADP ribosylation factor like GTPase 4D [Source:HGNC Symbol;Acc:HGNC:656]	-
ENSG00000164442	6951.84532119351	2811.23361163604	1.30615394549971	0.00178161247587611	0.0410436741024076	CITED2	6	139371807	139374620	-	2535	protein_coding	Cbp/p300 interacting transactivator with Glu/Asp rich carboxy-terminal domain 2 [Source:HGNC Symbol;Acc:HGNC:1987]	-
ENSG00000023697	880.070337877333	349.171687022115	1.33336689020239	0.00179547649038725	0.0413118815787125	DERA	12	15911172	16037282	+	2844	protein_coding	deoxyribose-phosphate aldolase [Source:HGNC Symbol;Acc:HGNC:24269]	-
ENSG00000262246	54.4379774516563	151.770267304908	-1.47710705588452	0.00179652413164787	0.0413118815787125	CORO7	16	4354542	4425705	-	8793	protein_coding	coronin 7 [Source:HGNC Symbol;Acc:HGNC:26161]	-
ENSG00000240250	13.1059575035158	48.6057053148547	-1.88100827882853	0.00180693366722174	0.0415134796709343	RN7SL541P	5	134517810	134518092	+	283	misc_RNA	RNA, 7SL, cytoplasmic 541, pseudogene [Source:HGNC Symbol;Acc:HGNC:46557]	-
ENSG00000163121	70.5675471917842	194.424845487594	-1.46052869908913	0.00180920546876046	0.0415279206235371	NEURL3	2	96497643	96508109	-	2497	protein_coding	neuralized E3 ubiquitin protein ligase 3 [Source:HGNC Symbol;Acc:HGNC:25162]	-
ENSG00000168393	300.413918332668	114.075523722469	1.39597082688186	0.00182334733946668	0.0418145498756823	DTYMK	2	241675742	241686991	-	2451	protein_coding	deoxythymidylate kinase [Source:HGNC Symbol;Acc:HGNC:3061]	-
ENSG00000204540	101.818588749408	33.7262006806703	1.59045388174871	0.00183599594773902	0.0420548247125391	PSORS1C1	6	31114750	31140092	+	5781	protein_coding	psoriasis susceptibility 1 candidate 1 [Source:HGNC Symbol;Acc:HGNC:17202]	-
ENSG00000234840	96.7780981665227	31.7422666865516	1.60442696742953	0.0018371528364452	0.0420548247125391	LINC01239	9	22646200	22824213	+	2568	lincRNA	long intergenic non-protein coding RNA 1239 [Source:HGNC Symbol;Acc:HGNC:49796]	-
ENSG00000181085	160.288279619042	412.657570686914	-1.3635969523452	0.00184186968988459	0.0421246432604193	MAPK15	8	143716259	143722458	+	3056	protein_coding	mitogen-activated protein kinase 15 [Source:HGNC Symbol;Acc:HGNC:24667]	-
ENSG00000185900	237.911834859742	89.2763502346194	1.41280137368416	0.0018502287713261	0.0422775601346773	POMK	8	43093506	43123434	+	1877	protein_coding	protein-O-mannose kinase [Source:HGNC Symbol;Acc:HGNC:26267]	-
ENSG00000130595	7.05737217023976	32.7342336854472	-2.19393446022884	0.00185899090013782	0.0423628656702281	TNNT3	11	1919562	1938706	+	2858	protein_coding	troponin T3, fast skeletal type [Source:HGNC Symbol;Acc:HGNC:11950]	-
ENSG00000168490	7.05737217023976	32.7342336854472	-2.19393446022884	0.00185899090013782	0.0423628656702281	PHYHIP	8	22219704	22232341	-	4170	protein_coding	phytanoyl-CoA 2-hydroxylase interacting protein [Source:HGNC Symbol;Acc:HGNC:16865]	-
ENSG00000214659	7.05737217023976	32.7342336854472	-2.19393446022884	0.00185899090013782	0.0423628656702281	KRT8P26	11	65726939	65728214	+	1276	processed_pseudogene	keratin 8 pseudogene 26 [Source:HGNC Symbol;Acc:HGNC:33378]	-
ENSG00000100478	144.158709710867	50.5896392384728	1.50840837325214	0.00187041152626419	0.0425847208033772	AP4S1	14	31025106	31096450	+	7223	protein_coding	adaptor related protein complex 4 subunit sigma 1 [Source:HGNC Symbol;Acc:HGNC:575]	-
ENSG00000134690	1091.77094329893	437.456743990504	1.31920781389396	0.00188876472051456	0.0429638722023799	CDCA8	1	37692418	37709719	+	2469	protein_coding	cell division cycle associated 8 [Source:HGNC Symbol;Acc:HGNC:14629]	-
ENSG00000092964	505.057836862236	198.39271322294	1.34753107405883	0.00190451371487938	0.0432789677707827	DPYSL2	8	26514022	26658178	+	7305	protein_coding	dihydropyrimidinase like 2 [Source:HGNC Symbol;Acc:HGNC:3014]	-
ENSG00000196878	5882.25321471305	14440.061951576	-1.29561820231432	0.00190604190918333	0.0432789677707827	LAMB3	1	209614870	209652466	-	4688	protein_coding	laminin subunit beta 3 [Source:HGNC Symbol;Acc:HGNC:6490]	-
ENSG00000112139	161.296377738507	58.5253748943521	1.46059683844175	0.0019086142824321	0.0432984740984058	MDGA1	6	37630679	37699306	-	14187	protein_coding	MAM domain containing glycosylphosphatidylinositol anchor 1 [Source:HGNC Symbol;Acc:HGNC:19267]	-
ENSG00000087586	570.584214724669	225.175820428709	1.34089728146164	0.00191347444252106	0.0433697992030424	AURKA	20	56369389	56392337	-	2928	protein_coding	aurora kinase A [Source:HGNC Symbol;Acc:HGNC:11393]	-
ENSG00000184828	64.5189585269203	18.8466951251346	1.76860057643552	0.0019198401229724	0.0434750892363428	ZBTB7C	18	48026673	48410752	-	7648	protein_coding	zinc finger and BTB domain containing 7C [Source:HGNC Symbol;Acc:HGNC:31700]	ZBTB
ENSG00000262454	114.923864274698	300.565307330549	-1.38604339022072	0.00192273955148334	0.0435017671845004	MIR193BHG	16	14301389	14331067	+	6049	lincRNA	MIR193B host gene [Source:HGNC Symbol;Acc:HGNC:51945]	-
ENSG00000226314	35.2841136419109	104.155854338069	-1.558318780172	0.00192717168429331	0.0435630436542581	ZNF192P1	6	28161769	28169594	+	2547	transcribed_unprocessed_pseudogene	zinc finger protein 192 pseudogene 1 [Source:HGNC Symbol;Acc:HGNC:18777]	-
ENSG00000270157	33.2679174866702	99.1960196410153	-1.57259618422545	0.00193323568238248	0.0436610653844236	AC004918.3	7	141662922	141663846	-	925	sense_intronic	novel transcript	-
ENSG00000234694	23.1869369518066	74.3968460826245	-1.67664984381635	0.00194178085566216	0.0438012308235666	AL139289.2	1	43354684	43358658	-	661	antisense	uncharacterized LOC105378687 [Source:NCBI gene;Acc:105378687]	-
ENSG00000165171	75.6080377538434	205.336481759009	-1.43989095492385	0.00194290834730999	0.0438012308235666	METTL27	7	73834590	73842535	-	1469	protein_coding	methyltransferase like 27 [Source:HGNC Symbol;Acc:HGNC:19068]	-
ENSG00000182534	95.7700000502494	253.942861489888	-1.40570045984508	0.00195171003960855	0.043960442175568	MXRA7	17	76672551	76711016	-	9257	protein_coding	matrix remodeling associated 7 [Source:HGNC Symbol;Acc:HGNC:7541]	-
ENSG00000122884	468.766304508732	1166.55243889011	-1.31508323831239	0.00195384055747772	0.0439692418242003	P4HA1	10	73007217	73096974	-	3093	protein_coding	prolyl 4-hydroxylase subunit alpha 1 [Source:HGNC Symbol;Acc:HGNC:8546]	-
ENSG00000169604	1329.68209987114	535.661470261971	1.31148438882652	0.00196914946656886	0.0442743285757369	ANTXR1	2	69013178	69249327	+	8185	protein_coding	ANTXR cell adhesion molecule 1 [Source:HGNC Symbol;Acc:HGNC:21014]	-
ENSG00000154764	241.944227341299	611.050957088731	-1.33617374519254	0.00197293961923185	0.0443201156064242	WNT7A	3	13816258	13880121	-	4579	protein_coding	Wnt family member 7A [Source:HGNC Symbol;Acc:HGNC:12786]	-
ENSG00000182612	228.838951776617	86.3004494088736	1.40557689512232	0.00199473000892123	0.0447448934615268	TSPAN10	17	81637171	81648749	+	4745	protein_coding	tetraspanin 10 [Source:HGNC Symbol;Acc:HGNC:29942]	-
ENSG00000226450	6.04927521073364	29.7583326763637	-2.27519312318096	0.00199893101923329	0.0447448934615268	CYP2D8P	22	42149886	42155001	-	1490	unprocessed_pseudogene	ccytochrome P450 family 2 subfamily D member 8, pseudogene [Source:HGNC Symbol;Acc:HGNC:2628]	-
ENSG00000204572	6.04927521073364	29.7583326763637	-2.27519312318096	0.00199893101923329	0.0447448934615268	KRTAP5-10	11	71565563	71566738	+	1176	protein_coding	keratin associated protein 5-10 [Source:HGNC Symbol;Acc:HGNC:23605]	-
ENSG00000183778	30.2436232768157	5.9511185184657	2.32116589851926	0.00199893101923329	0.0447448934615268	B3GALT5	21	39556442	39673137	+	14319	protein_coding	beta-1,3-galactosyltransferase 5 [Source:HGNC Symbol;Acc:HGNC:920]	-
ENSG00000117425	375.013179267631	935.424143793313	-1.31839499526584	0.00200109867253964	0.0447537749136477	PTCH2	1	44819844	44843063	-	5149	protein_coding	patched 2 [Source:HGNC Symbol;Acc:HGNC:9586]	-
ENSG00000197702	551.430350426201	218.232051895048	1.33681034359088	0.00202533514000043	0.0452398094511077	PARVA	11	12377185	12535356	+	12849	protein_coding	parvin alpha [Source:HGNC Symbol;Acc:HGNC:14652]	-
ENSG00000185697	651.232064403963	258.902696154666	1.3303370234449	0.00202641121789545	0.0452398094511077	MYBL1	8	66562175	66614247	-	7239	protein_coding	MYB proto-oncogene like 1 [Source:HGNC Symbol;Acc:HGNC:7547]	MYB
ENSG00000233024	90.7295094705966	29.7583326763637	1.60417382857285	0.00205039760210814	0.0457055077292371	AC126755.2	16	18358086	18379331	-	3030	protein_coding	nuclear pore complex interacting protein family member A5 pseudogene [Source:NCBI gene;Acc:105376752]	-
ENSG00000232850	45.36509453958	127.963060843614	-1.49354087389407	0.00205088816733756	0.0457055077292371	PTGES2-AS1	9	128128529	128130628	+	2100	lincRNA	PTGES2 antisense RNA 1 (head to head) [Source:NCBI gene;Acc:389791]	-
ENSG00000168496	1599.85239631978	648.745700500368	1.30204649327791	0.00205744574832046	0.0458112501775811	FEN1	11	61792637	61797244	+	2478	protein_coding	flap structure-specific endonuclease 1 [Source:HGNC Symbol;Acc:HGNC:3650]	-
ENSG00000234899	18.1464469796017	60.5093088004857	-1.73061347442164	0.00206431714247602	0.0458833973831609	SOX9-AS1	17	72034107	72237203	-	10700	processed_transcript	SOX9 antisense RNA 1 [Source:HGNC Symbol;Acc:HGNC:49321]	-
ENSG00000261786	61.4946641993662	17.8547280036588	1.77694965952407	0.00206431714247602	0.0458833973831609	AC006058.1	3	44117299	44122365	+	5067	lincRNA	novel transcript	-
ENSG00000167723	20.1626429294965	66.4611105043751	-1.71468320717158	0.00207345510098916	0.0460055814856874	TRPV3	17	3510502	3557995	-	9780	protein_coding	transient receptor potential cation channel subfamily V member 3 [Source:HGNC Symbol;Acc:HGNC:18084]	-
ENSG00000250986	66.5351547472108	19.8386622291584	1.73938490230351	0.00207345510098916	0.0460055814856874	LINC02600	4	3758748	3763390	-	4525	lincRNA	long intergenic non-protein coding RNA 2600 [Source:HGNC Symbol;Acc:HGNC:53177]	-
ENSG00000197157	3122.08055916142	7607.39372625865	-1.28486089771072	0.00209957629370286	0.0465442913109286	SND1	7	127652180	128092609	+	6500	protein_coding	staphylococcal nuclease and tudor domain containing 1 [Source:HGNC Symbol;Acc:HGNC:30646]	-
ENSG00000164742	391.142749200857	152.762234240132	1.35567941896562	0.00210405447189252	0.0466026859015494	ADCY1	7	45574140	45723116	+	13812	protein_coding	adenylate cyclase 1 [Source:HGNC Symbol;Acc:HGNC:232]	-
ENSG00000169429	11.0897619976089	42.6539035127433	-1.9316114580497	0.00212538378046513	0.0467546746333563	CXCL8	4	73740506	73743716	+	2274	protein_coding	C-X-C motif chemokine ligand 8 [Source:HGNC Symbol;Acc:HGNC:6025]	-
ENSG00000172348	11.0897619976089	42.6539035127433	-1.9316114580497	0.00212538378046513	0.0467546746333563	RCAN2	6	46220736	46491972	-	3712	protein_coding	regulator of calcineurin 2 [Source:HGNC Symbol;Acc:HGNC:3041]	-
ENSG00000215156	15.1221532034109	0.991269054719157	3.77082191415957	0.00213371638872433	0.0467546746333563	AC138409.1	5	34190056	34193653	+	3598	processed_pseudogene	integral membrane glycoprotein-like [Source:NCBI gene;Acc:646652]	-
ENSG00000157570	1.00879955422853	14.8788265023196	-3.72705570969703	0.00213371638872433	0.0467546746333563	TSPAN18	11	44726465	44932421	+	5871	protein_coding	tetraspanin 18 [Source:HGNC Symbol;Acc:HGNC:20660]	-
ENSG00000275665	15.1221532034109	0.991269054719157	3.77082191415957	0.00213371638872433	0.0467546746333563	AC006449.3	17	38715328	38720272	-	563	antisense	novel transcript, antisense to MLLT6	-
ENSG00000258593	15.1221532034109	0.991269054719157	3.77082191415957	0.00213371638872433	0.0467546746333563	AL583810.1	14	104857792	104858836	-	1045	lincRNA	novel transcript, antisense to KIAA0284	-
ENSG00000087589	1.00879955422853	14.8788265023196	-3.72705570969703	0.00213371638872433	0.0467546746333563	CASS4	20	56412112	56460387	+	5069	protein_coding	Cas scaffold protein family member 4 [Source:HGNC Symbol;Acc:HGNC:15878]	-
ENSG00000155754	1.00879955422853	14.8788265023196	-3.72705570969703	0.00213371638872433	0.0467546746333563	C2CD6	2	201487425	201619178	-	6815	protein_coding	C2 calcium dependent domain containing 6 [Source:HGNC Symbol;Acc:HGNC:14438]	-
ENSG00000233416	1.00879955422853	14.8788265023196	-3.72705570969703	0.00213371638872433	0.0467546746333563	AC012065.2	2	20606280	20606654	-	375	processed_pseudogene	ribosomal protein S25 (RPS25) pseudogene	-
ENSG00000212807	1.00879955422853	14.8788265023196	-3.72705570969703	0.00213371638872433	0.0467546746333563	OR2A42	7	144228244	144239605	-	4946	protein_coding	olfactory receptor family 2 subfamily A member 42 [Source:HGNC Symbol;Acc:HGNC:31230]	-
ENSG00000260896	27.2193291029367	4.95914996076603	2.42693396778053	0.00214236756985702	0.0467546746333563	ARLNC1	16	80828735	80892595	-	2538	lincRNA	androgen receptor regulated long noncoding RNA 1 [Source:HGNC Symbol;Acc:HGNC:53032]	-
ENSG00000248923	5.04117864661044	26.7824316236444	-2.3810645417072	0.00214236756985702	0.0467546746333563	MTND5P11	5	134924648	134926459	-	1812	processed_pseudogene	MT-ND5 pseudogene 11 [Source:HGNC Symbol;Acc:HGNC:42273]	-
ENSG00000237991	5.04117864661044	26.7824316236444	-2.3810645417072	0.00214236756985702	0.0467546746333563	RPL35P1	1	236981339	236981708	+	370	processed_pseudogene	ribosomal protein L35 pseudogene 1 [Source:HGNC Symbol;Acc:HGNC:36695]	-
ENSG00000224376	5.04117864661044	26.7824316236444	-2.3810645417072	0.00214236756985702	0.0467546746333563	AC017104.1	2	231388976	231394991	+	1597	processed_transcript	novel transcript	-
ENSG00000106018	27.2193291029367	4.95914996076603	2.42693396778053	0.00214236756985702	0.0467546746333563	VIPR2	7	159028175	159144957	-	5222	protein_coding	vasoactive intestinal peptide receptor 2 [Source:HGNC Symbol;Acc:HGNC:12695]	-
ENSG00000075043	5.04117864661044	26.7824316236444	-2.3810645417072	0.00214236756985702	0.0467546746333563	KCNQ2	20	63400210	63472677	-	12775	protein_coding	potassium voltage-gated channel subfamily Q member 2 [Source:HGNC Symbol;Acc:HGNC:6296]	-
ENSG00000279699	5.04117864661044	26.7824316236444	-2.3810645417072	0.00214236756985702	0.0467546746333563	AC004264.2	22	30275215	30276951	-	1737	TEC	TEC	-
ENSG00000139890	44.3569964430409	124.987160033342	-1.49195844616702	0.00214422141566527	0.0467547572188894	REM2	14	22883165	22887686	+	2305	protein_coding	RRAD and GEM like GTPase 2 [Source:HGNC Symbol;Acc:HGNC:20248]	-
ENSG00000119969	1048.42272409328	423.569206940664	1.30729400206356	0.00214701665105172	0.0467753489701544	HELLS	10	94501434	94613905	+	10148	protein_coding	helicase, lymphoid specific [Source:HGNC Symbol;Acc:HGNC:4861]	-
ENSG00000182108	87.7052151243247	28.7663656642684	1.6040342033966	0.00217444989320488	0.0472914782281185	DEXI	16	10928891	10942460	-	6684	protein_coding	Dexi homolog [Source:HGNC Symbol;Acc:HGNC:13267]	-
ENSG00000099338	29.2355252142976	88.2843832929236	-1.59036624652387	0.00217444989320488	0.0472914782281185	CATSPERG	19	38335775	38370943	+	9190	protein_coding	cation channel sperm associated auxiliary subunit gamma [Source:HGNC Symbol;Acc:HGNC:25243]	-
ENSG00000013810	1879.09557585955	767.781732321251	1.29112963350939	0.00219365983583778	0.0476682470948343	TACC3	4	1721490	1745176	+	6528	protein_coding	transforming acidic coiled-coil containing protein 3 [Source:HGNC Symbol;Acc:HGNC:11524]	-
ENSG00000113211	35.2841136419109	7.93505457250129	2.13511023124437	0.00220539308533185	0.047855559006351	PCDHB6	5	141150022	141153287	+	3266	protein_coding	protocadherin beta 6 [Source:HGNC Symbol;Acc:HGNC:8691]	-
ENSG00000151687	204.644596891337	77.3727469181893	1.40175798022471	0.00220606704029752	0.047855559006351	ANKAR	2	189674290	189761193	+	5758	protein_coding	ankyrin and armadillo repeat containing [Source:HGNC Symbol;Acc:HGNC:26350]	-
ENSG00000186480	682.483106155225	1672.45557406251	-1.29294827884276	0.00221084534990936	0.0479180820608142	INSIG1	7	155297776	155310235	+	3650	protein_coding	insulin induced gene 1 [Source:HGNC Symbol;Acc:HGNC:6083]	-
ENSG00000160219	72.5837434158359	22.814563458024	1.66423512167877	0.00221739109196424	0.0480187726444904	GAB3	X	154675249	154751583	-	5272	protein_coding	GRB2 associated binding protein 3 [Source:HGNC Symbol;Acc:HGNC:17515]	-
ENSG00000114166	216.741774333366	82.3325816379273	1.39506872787206	0.00222168973259525	0.0480706703100576	KAT2B	3	20040023	20154404	+	5634	protein_coding	lysine acetyltransferase 2B [Source:HGNC Symbol;Acc:HGNC:8638]	-
ENSG00000184254	5035.45079299459	12193.2568513526	-1.27586993171894	0.00222919284676225	0.0481547699900323	ALDH1A3	15	100877714	100916626	+	5772	protein_coding	aldehyde dehydrogenase 1 family member A3 [Source:HGNC Symbol;Acc:HGNC:409]	-
ENSG00000154146	58.4703698757692	16.8627608618674	1.78621700377752	0.00222938749953853	0.0481547699900323	NRGN	11	124739846	124747210	+	1309	protein_coding	neurogranin [Source:HGNC Symbol;Acc:HGNC:8000]	-
ENSG00000165675	384.086062355025	150.778300369639	1.34826573966021	0.00223500856113061	0.0481987164581658	ENOX2	X	130623369	130903317	-	4279	protein_coding	ecto-NOX disulfide-thiol exchanger 2 [Source:HGNC Symbol;Acc:HGNC:2259]	-
ENSG00000070961	2490.00303723808	1022.71723378794	1.28363494948685	0.00223601973475886	0.0481987164581658	ATP2B1	12	89588049	89709300	-	9493	protein_coding	ATPase plasma membrane Ca2+ transporting 1 [Source:HGNC Symbol;Acc:HGNC:814]	-
ENSG00000173692	2144.22538170501	878.882028682306	1.28659249490021	0.00223722604642531	0.0481987164581658	PSMD1	2	231056864	231172827	+	5187	protein_coding	proteasome 26S subunit, non-ATPase 1 [Source:HGNC Symbol;Acc:HGNC:9554]	-
ENSG00000140481	175.409751413084	442.416578651064	-1.33406412210097	0.00223905085160995	0.0481987164581658	CCDC33	15	74202705	74336472	+	7067	protein_coding	coiled-coil domain containing 33 [Source:HGNC Symbol;Acc:HGNC:26552]	-
ENSG00000106066	70.5675471917842	190.456977751895	-1.43080066621195	0.00225812867225591	0.0485680236640438	CPVL	7	28995231	29195451	-	3340	protein_coding	carboxypeptidase, vitellogenic like [Source:HGNC Symbol;Acc:HGNC:14399]	-
ENSG00000164611	1016.16358421939	412.657570686914	1.2998528595376	0.0022747312921413	0.0488663799091802	PTTG1	5	160421822	160428744	+	2013	protein_coding	pituitary tumor-transforming 1 [Source:HGNC Symbol;Acc:HGNC:9690]	-
ENSG00000110446	4.03308270017211	23.8065305120343	-2.52520371472356	0.00227586772527323	0.0488663799091802	SLC15A3	11	60937084	60952530	-	6118	protein_coding	solute carrier family 15 member 3 [Source:HGNC Symbol;Acc:HGNC:18068]	-
ENSG00000204177	89.721411355037	29.7583326763637	1.58807646469742	0.00228910295783961	0.0491088369698833	BMS1P1	10	46786674	46811989	+	4561	transcribed_unprocessed_pseudogene	BMS1, ribosome biogenesis factor pseudogene 1 [Source:HGNC Symbol;Acc:HGNC:23649]	-
ENSG00000132773	336.70545067792	131.93092858961	1.35086326309896	0.00230865885566461	0.0494863669214216	TOE1	1	45339670	45343975	+	2742	protein_coding	target of EGR1, exonuclease [Source:HGNC Symbol;Acc:HGNC:15954]	-
ENSG00000181754	28.2274271561726	85.3084824665047	-1.5913754503499	0.00231247813346257	0.0495262266007339	AMIGO1	1	109504175	109509738	-	5144	protein_coding	adhesion molecule with Ig like domain 1 [Source:HGNC Symbol;Acc:HGNC:20824]	-
ENSG00000260231	40.3246040699911	9.91898984227611	2.00967172492561	0.00232233947239833	0.0496532683134099	KDM7A-DT	7	140177184	140179640	+	2457	bidirectional_promoter_lncRNA	KDM7A divergent transcript [Source:HGNC Symbol;Acc:HGNC:48959]	-
ENSG00000162426	10.0816643515556	39.678002589559	-1.9634872569427	0.00232233947239833	0.0496532683134099	SLC45A1	1	8317826	8344167	+	2888	protein_coding	solute carrier family 45 member 1 [Source:HGNC Symbol;Acc:HGNC:17939]	-
ENSG00000011426	3440.63956542624	1421.48794034177	1.27519949552688	0.00233451848646477	0.0498714718427199	ANLN	7	36389806	36453791	+	6012	protein_coding	anillin actin binding protein [Source:HGNC Symbol;Acc:HGNC:14082]	-
ENSG00000155850	5837.89689738493	2417.42273975968	1.27193467539308	0.00233865837327673	0.049917714872846	SLC26A2	5	149960737	149993455	+	8606	protein_coding	solute carrier family 26 member 2 [Source:HGNC Symbol;Acc:HGNC:10994]	-
ENSG00000150756	227.830853656305	87.2924163510108	1.38274644320644	0.00234191051356324	0.0499449472563462	FAM173B	5	10226330	10249897	-	2462	protein_coding	family with sequence similarity 173 member B [Source:HGNC Symbol;Acc:HGNC:27029]	-
ENSG00000263006	153.231592783415	55.549474029773	1.46177847682825	0.00234884363191454	0.0500505702072043	ROCK1P1	18	109065	122219	+	2645	transcribed_unprocessed_pseudogene	Rho associated coiled-coil containing protein kinase 1 pseudogene 1 [Source:HGNC Symbol;Acc:HGNC:37832]	-
ENSG00000116117	2.01689436757532	17.8547280036588	-3.06993898098216	0.0023648225458361	0.050306225065968	PARD3B	2	204545793	205620162	+	10382	protein_coding	par-3 family cell polarity regulator beta [Source:HGNC Symbol;Acc:HGNC:14446]	-
ENSG00000138100	2.01689436757532	17.8547280036588	-3.06993898098216	0.0023648225458361	0.050306225065968	TRIM54	2	27282392	27307439	+	2764	protein_coding	tripartite motif containing 54 [Source:HGNC Symbol;Acc:HGNC:16008]	-
ENSG00000239149	3.02498776047254	20.8306293180754	-2.7342854688614	0.00237037140205091	0.050339517708093	SNORA59A	1	12507246	12507397	+	152	snoRNA	small nucleolar RNA, H/ACA box 59A [Source:HGNC Symbol;Acc:HGNC:32653]	-
ENSG00000184774	3.02498776047254	20.8306293180754	-2.7342854688614	0.00237037140205091	0.050339517708093	MGAT4EP	1	202820266	202827225	+	2810	transcribed_unitary_pseudogene	MGAT4 family member E, pseudogene [Source:HGNC Symbol;Acc:HGNC:49418]	-
ENSG00000134716	47.3812907359851	130.938961653217	-1.46410868629844	0.00238185835357785	0.0505409943842313	CYP2J2	1	59893308	59926790	-	2990	protein_coding	cytochrome P450 family 2 subfamily J member 2 [Source:HGNC Symbol;Acc:HGNC:2634]	-
ENSG00000280152	32.2598194133571	6.94308667956636	2.19575727078339	0.00240986648094995	0.0506169946142901	AC009078.3	16	75245994	75250077	-	4084	TEC	TEC	-
ENSG00000144712	7.05737217023976	31.7422666865516	-2.14971182673882	0.00240986648094995	0.0506169946142901	CAND2	3	12796472	12871916	+	5587	protein_coding	cullin associated and neddylation dissociated 2 (putative) [Source:HGNC Symbol;Acc:HGNC:30689]	-
ENSG00000254535	7.05737217023976	31.7422666865516	-2.14971182673882	0.00240986648094995	0.0506169946142901	PABPC4L	4	134196333	134201748	-	4944	protein_coding	poly(A) binding protein cytoplasmic 4 like [Source:HGNC Symbol;Acc:HGNC:31955]	-
ENSG00000175274	224.80655929541	558.476709696954	-1.31233999865333	0.00241738562395419	0.0506169946142901	TP53I11	11	44885903	44951306	-	7345	protein_coding	tumor protein p53 inducible protein 11 [Source:HGNC Symbol;Acc:HGNC:16842]	-
ENSG00000170801	55.4460755568074	15.8707936962261	1.79656314220228	0.00241917569685057	0.0506169946142901	HTRA3	4	8269765	8307111	+	3321	protein_coding	HtrA serine peptidase 3 [Source:HGNC Symbol;Acc:HGNC:30406]	-
ENSG00000196337	61.4946641993662	166.649771328949	-1.43646011427416	0.00242703613666221	0.0506169946142901	CGB7	19	49054275	49058860	-	3386	protein_coding	chorionic gonadotropin subunit beta 7 [Source:HGNC Symbol;Acc:HGNC:16451]	-
ENSG00000148053	11.0897619976089	1.38777878078145e-17	6.48728567776864	0.00243493287103269	0.0506169946142901	NTRK2	9	84668551	85027070	+	20363	protein_coding	neurotrophic receptor tyrosine kinase 2 [Source:HGNC Symbol;Acc:HGNC:8032]	-
ENSG00000279000	1.38777878078145e-17	10.9109573043908	-6.46427502208447	0.00243493287103269	0.0506169946142901	OR10A6	11	7924592	7931268	-	6104	protein_coding	olfactory receptor family 10 subfamily A member 6 (gene/pseudogene) [Source:HGNC Symbol;Acc:HGNC:15132]	-
ENSG00000231964	1.38777878078145e-17	10.9109573043908	-6.46427502208447	0.00243493287103269	0.0506169946142901	AL731567.1	10	45444570	45453121	-	462	antisense	uncharacterized LOC102724323 [Source:NCBI gene;Acc:102724323]	-
ENSG00000250337	1.38777878078145e-17	10.9109573043908	-6.46427502208447	0.00243493287103269	0.0506169946142901	PURPL	5	27472292	27496401	+	2638	lincRNA	p53 upregulated regulator of p53 levels [Source:HGNC Symbol;Acc:HGNC:48995]	-
ENSG00000176533	1.38777878078145e-17	10.9109573043908	-6.46427502208447	0.00243493287103269	0.0506169946142901	GNG7	19	2511219	2702709	-	4561	protein_coding	G protein subunit gamma 7 [Source:HGNC Symbol;Acc:HGNC:4410]	-
ENSG00000271815	1.38777878078145e-17	10.9109573043908	-6.46427502208447	0.00243493287103269	0.0506169946142901	AC008897.3	5	75363760	75364242	+	483	lincRNA	novel transcript	-
ENSG00000163359	1.38777878078145e-17	10.9109573043908	-6.46427502208447	0.00243493287103269	0.0506169946142901	COL6A3	2	237324003	237414375	-	19633	protein_coding	collagen type VI alpha 3 chain [Source:HGNC Symbol;Acc:HGNC:2213]	-
ENSG00000279425	11.0897619976089	1.38777878078145e-17	6.48728567776864	0.00243493287103269	0.0506169946142901	AC092279.2	19	24078481	24080669	+	2189	TEC	TEC	-
ENSG00000238061	1.38777878078145e-17	10.9109573043908	-6.46427502208447	0.00243493287103269	0.0506169946142901	AL356273.2	1	185280844	185281816	+	973	processed_pseudogene	proteasome (prosome, macropain) 26S subunit, non-ATPase, 7 (Mov34 homolog) (PSMD7) pseudogene	-
ENSG00000177103	1.38777878078145e-17	10.9109573043908	-6.46427502208447	0.00243493287103269	0.0506169946142901	DSCAML1	11	117427773	117817525	-	7035	protein_coding	DS cell adhesion molecule like 1 [Source:HGNC Symbol;Acc:HGNC:14656]	-
ENSG00000171847	1.38777878078145e-17	10.9109573043908	-6.46427502208447	0.00243493287103269	0.0506169946142901	FAM90A1	12	8221260	8227618	-	2538	protein_coding	family with sequence similarity 90 member A1 [Source:HGNC Symbol;Acc:HGNC:25526]	-
ENSG00000215869	1.38777878078145e-17	10.9109573043908	-6.46427502208447	0.00243493287103269	0.0506169946142901	AC092506.1	1	104072983	104226678	+	3146	transcribed_processed_pseudogene	THAP domain containing 3 pseudogene [Source:NCBI gene;Acc:100129138]	-
ENSG00000226808	11.0897619976089	1.38777878078145e-17	6.48728567776864	0.00243493287103269	0.0506169946142901	LINC00840	10	43845261	43895433	+	3825	lincRNA	long intergenic non-protein coding RNA 840 [Source:HGNC Symbol;Acc:HGNC:44987]	-
ENSG00000257718	1.38777878078145e-17	10.9109573043908	-6.46427502208447	0.00243493287103269	0.0506169946142901	CPNE8-AS1	12	38906451	38909592	+	526	antisense	CPNE8 antisense RNA 1 [Source:HGNC Symbol;Acc:HGNC:53937]	-
ENSG00000276715	11.0897619976089	1.38777878078145e-17	6.48728567776864	0.00243493287103269	0.0506169946142901	YWHAEP7	17	37828305	37884743	-	2998	transcribed_unprocessed_pseudogene	tyrosine 3-monooxygenase/tryptophan 5-monooxygenase activation protein epsilon pseudogene 7 [Source:HGNC Symbol;Acc:HGNC:49437]	-
ENSG00000229382	1.38777878078145e-17	10.9109573043908	-6.46427502208447	0.00243493287103269	0.0506169946142901	BX322557.1	21	45336707	45338665	+	379	lincRNA	novel transcript	-
ENSG00000102760	93.753803818034	244.023192159564	-1.37890017399874	0.00243532009996197	0.0506169946142901	RGCC	13	41457559	41470882	+	1032	protein_coding	regulator of cell cycle [Source:HGNC Symbol;Acc:HGNC:20369]	-
ENSG00000147124	179.442143892162	67.4530774531745	1.40987640348073	0.00243542767403788	0.0506169946142901	ZNF41	X	47445879	47482946	-	4784	protein_coding	zinc finger protein 41 [Source:HGNC Symbol;Acc:HGNC:13107]	zf-C2H2
ENSG00000047621	452.636734574153	181.529275345172	1.31754922438129	0.00243551224481548	0.0506169946142901	C12orf4	12	4487728	4538508	-	4939	protein_coding	chromosome 12 open reading frame 4 [Source:HGNC Symbol;Acc:HGNC:1184]	-
ENSG00000125775	43.348898347718	121.019292285189	-1.4785357027128	0.00244187587286861	0.050707548939306	SDCBP2	20	1309909	1329239	-	2653	protein_coding	syndecan binding protein 2 [Source:HGNC Symbol;Acc:HGNC:15756]	-
ENSG00000112029	508.082131225067	204.344514825343	1.31352420022011	0.00244661582728976	0.0507642653425836	FBXO5	6	152970519	152983579	-	3833	protein_coding	F-box protein 5 [Source:HGNC Symbol;Acc:HGNC:13584]	-
ENSG00000121858	421.385692826564	1027.67706844669	-1.28592459966946	0.00245970284350399	0.0509939378679515	TNFSF10	3	172505508	172523507	-	3473	protein_coding	TNF superfamily member 10 [Source:HGNC Symbol;Acc:HGNC:11925]	-
ENSG00000135451	536.30887861174	216.24811802815	1.30987278694604	0.00248622338338481	0.0514593262448001	TROAP	12	49323236	49331731	+	3954	protein_coding	trophinin associated protein [Source:HGNC Symbol;Acc:HGNC:12327]	-
ENSG00000180773	536.30887861174	216.24811802815	1.30987278694604	0.00248622338338481	0.0514593262448001	SLC36A4	11	93144171	93197964	-	9685	protein_coding	solute carrier family 36 member 4 [Source:HGNC Symbol;Acc:HGNC:19660]	-
ENSG00000109063	117.94815862832	300.565307330549	-1.34860887610719	0.00249633322386429	0.0516262956084274	MYH3	17	10628526	10657309	-	6684	protein_coding	myosin heavy chain 3 [Source:HGNC Symbol;Acc:HGNC:7573]	-
ENSG00000148468	51.4136831402152	139.866664078424	-1.44163935912827	0.00250568393059742	0.051777305228175	FAM171A1	10	15211643	15371062	-	3955	protein_coding	family with sequence similarity 171 member A1 [Source:HGNC Symbol;Acc:HGNC:23522]	-
ENSG00000161547	3292.44914162581	1368.9136929611	1.2660517017744	0.00251043177859302	0.0518330326050677	SRSF2	17	76734115	76737374	-	3017	protein_coding	serine and arginine rich splicing factor 2 [Source:HGNC Symbol;Acc:HGNC:10783]	-
ENSG00000278709	65.5270566368858	175.577473739497	-1.42024289131723	0.00252184104870353	0.0520173079008777	NKILA	20	57710183	57712780	+	2598	antisense	NF-kappaB interacting lncRNA [Source:HGNC Symbol;Acc:HGNC:51599]	-
ENSG00000160867	70.5675471917842	187.481076949878	-1.40809560882408	0.00252347338898687	0.0520173079008777	FGFR4	5	177086886	177098144	+	4829	protein_coding	fibroblast growth factor receptor 4 [Source:HGNC Symbol;Acc:HGNC:3691]	-
ENSG00000177409	1694.61361970138	701.319947888798	1.27265904173489	0.00252682560199406	0.0520439581202885	SAMD9L	7	93130055	93148369	-	7135	protein_coding	sterile alpha motif domain containing 9 like [Source:HGNC Symbol;Acc:HGNC:1349]	-
ENSG00000167528	267.146680353031	104.155854338069	1.35781972831161	0.00253888938409321	0.0522498473247586	ZNF641	12	48337180	48351414	-	8474	protein_coding	zinc finger protein 641 [Source:HGNC Symbol;Acc:HGNC:31834]	zf-C2H2
ENSG00000260025	37.3003098070502	106.13978821592	-1.50561289431438	0.00254769157663859	0.0522869849611799	AC009414.2	2	36354749	36355114	-	366	lincRNA	novel transcript	-
ENSG00000178821	9.0735668060332	36.7021016471283	-2.00142100807526	0.00255103879618292	0.0522869849611799	TMEM52	1	1917590	1919273	-	1594	protein_coding	transmembrane protein 52 [Source:HGNC Symbol;Acc:HGNC:27916]	-
ENSG00000163072	37.3003098070502	8.92702227639672	2.0475681323129	0.00255103879618292	0.0522869849611799	NOSTRIN	2	168786539	168865514	+	5248	protein_coding	nitric oxide synthase trafficking [Source:HGNC Symbol;Acc:HGNC:20203]	-
ENSG00000273261	9.0735668060332	36.7021016471283	-2.00142100807526	0.00255103879618292	0.0522869849611799	AC092953.2	3	182921240	182921938	-	699	antisense	novel transcript, antisense to ATP11B	-
ENSG00000140675	9.0735668060332	36.7021016471283	-2.00142100807526	0.00255103879618292	0.0522869849611799	SLC5A2	16	31483002	31490860	+	4468	protein_coding	solute carrier family 5 member 2 [Source:HGNC Symbol;Acc:HGNC:11037]	-
ENSG00000157036	142.14251347284	51.5816061986497	1.46016012230038	0.00258097224862335	0.0528576423559233	EXOG	3	38496127	38542161	+	5223	protein_coding	exo/endonuclease G [Source:HGNC Symbol;Acc:HGNC:3347]	-
ENSG00000103044	413.320907859604	1003.86986208467	-1.27998473247498	0.00259252093757008	0.0530511652909077	HAS3	16	69105564	69118719	+	5289	protein_coding	hyaluronan synthase 3 [Source:HGNC Symbol;Acc:HGNC:4820]	-
ENSG00000247679	28.2274271561726	84.3165155238962	-1.57452646404565	0.00259684760284145	0.0530967092386806	AC139795.2	5	177611253	177619754	+	1751	antisense	novel transcript	-
ENSG00000185519	97.7861962829016	251.958927623908	-1.36437227560833	0.00260664205009517	0.0532538867340381	FAM131C	1	16057769	16073632	-	1701	protein_coding	family with sequence similarity 131 member C [Source:HGNC Symbol;Acc:HGNC:26717]	-
ENSG00000231672	11.0897619976089	41.6619365402458	-1.89776448818804	0.00261794562354992	0.0534416169615133	DIRC3	2	217284019	217756593	-	4665	lincRNA	disrupted in renal carcinoma 3 [Source:HGNC Symbol;Acc:HGNC:17805]	-
ENSG00000125266	2263.18095999327	942.367912315667	1.26387649260861	0.00262071165341863	0.0534549030711828	EFNB2	13	106489731	106535662	-	5019	protein_coding	ephrin B2 [Source:HGNC Symbol;Acc:HGNC:3227]	-
ENSG00000143847	15.1221532034109	51.5816061986497	-1.76189227182477	0.00263887189685937	0.0537385741961563	PPFIA4	1	203026498	203078740	+	9707	protein_coding	PTPRF interacting protein alpha 4 [Source:HGNC Symbol;Acc:HGNC:9248]	-
ENSG00000136367	15.1221532034109	51.5816061986497	-1.76189227182477	0.00263887189685937	0.0537385741961563	ZFHX2	14	23520855	23556192	-	10128	protein_coding	zinc finger homeobox 2 [Source:HGNC Symbol;Acc:HGNC:20152]	Homeobox
ENSG00000183496	38.3084078928311	108.123722093259	-1.49395175570057	0.00264826572302294	0.053886450364119	MEX3B	15	82041778	82046141	-	4364	protein_coding	mex-3 RNA binding family member B [Source:HGNC Symbol;Acc:HGNC:25297]	-
ENSG00000043591	43.348898347718	120.027325347937	-1.4666739044847	0.00265584991292049	0.0539972960573826	ADRB1	10	114044056	114046908	+	2853	protein_coding	adrenoceptor beta 1 [Source:HGNC Symbol;Acc:HGNC:285]	-
ENSG00000264112	468.766304508732	1134.80949707469	-1.27528655382626	0.00265833709744347	0.0540044173043339	AC015813.1	17	57989039	57994850	-	5812	lincRNA	novel transcript	-
ENSG00000158373	1256.09093703288	519.789999350337	1.27273415598616	0.00266746078756477	0.054146240179387	HIST1H2BD	6	26158146	26171349	+	871	protein_coding	histone cluster 1 H2B family member d [Source:HGNC Symbol;Acc:HGNC:4747]	-
ENSG00000285669	73.5918415282587	23.8065305120343	1.62302773352037	0.00268439732569834	0.0544462995305364	AC026979.4	8	30192429	30201332	+	4587	lincRNA	novel transcript	-
ENSG00000058056	651.232064403963	265.846464684959	1.29217201354286	0.00269209552555098	0.0545586512604045	USP13	3	179652755	179789401	+	8440	protein_coding	ubiquitin specific peptidase 13 [Source:HGNC Symbol;Acc:HGNC:12611]	-
ENSG00000124299	888.135122845702	366.03512487185	1.27850379256778	0.00271842792327179	0.0550481654462538	PEPD	19	33386950	33521794	-	4157	protein_coding	peptidase D [Source:HGNC Symbol;Acc:HGNC:8840]	-
ENSG00000170214	233.879442378286	574.348180607937	-1.29570950986357	0.00273782874332123	0.0553966437159441	ADRA1B	5	159865080	159972544	+	2687	protein_coding	adrenoceptor alpha 1B [Source:HGNC Symbol;Acc:HGNC:278]	-
ENSG00000138379	20.1626429294965	63.4852096549488	-1.64872095849387	0.00277683705397378	0.0561409808224202	MSTN	2	190055697	190062729	-	2822	protein_coding	myostatin [Source:HGNC Symbol;Acc:HGNC:4223]	-
ENSG00000180592	92.7457057020993	31.7422666865516	1.54310733157451	0.00279715899384873	0.0564750207483782	SKIDA1	10	21513478	21526368	-	6700	protein_coding	SKI/DACH domain containing 1 [Source:HGNC Symbol;Acc:HGNC:32697]	-
ENSG00000177700	779.260525773415	321.396612914102	1.27741715499962	0.00279879148641228	0.0564750207483782	POLR2L	11	837356	842545	-	1142	protein_coding	RNA polymerase II subunit L [Source:HGNC Symbol;Acc:HGNC:9199]	-
ENSG00000272667	104.842883100244	36.7021016471283	1.51107255330951	0.0028000633506536	0.0564750207483782	AC012306.2	2	127886556	127887185	+	630	lincRNA	novel transcript	-
ENSG00000153898	55.4460755568074	147.802399563551	-1.41250748614727	0.00280528713784137	0.0565352604047266	MCOLN2	1	84925583	84997113	-	3442	protein_coding	mucolipin 2 [Source:HGNC Symbol;Acc:HGNC:13357]	-
ENSG00000140279	8.06546939521856	33.7262006806703	-2.04733883826654	0.00281747405356548	0.0567356209415991	DUOX2	15	45092650	45114344	-	9834	protein_coding	dual oxidase 2 [Source:HGNC Symbol;Acc:HGNC:13273]	-
ENSG00000171608	50.4055850378782	135.898796334517	-1.42865687346363	0.00282060492259259	0.0567518142160465	PIK3CD	1	9651732	9729114	+	6332	protein_coding	phosphatidylinositol-4,5-bisphosphate 3-kinase catalytic subunit delta [Source:HGNC Symbol;Acc:HGNC:8977]	-
ENSG00000136783	435.499066518908	175.577473739497	1.309941402583	0.00282276948676679	0.0567518142160465	NIPSNAP3A	9	104747688	104760122	+	2585	protein_coding	nipsnap homolog 3A [Source:HGNC Symbol;Acc:HGNC:23619]	-
ENSG00000226479	783.292918257544	323.38054677908	1.27598743791194	0.0028275778922879	0.0568032976899045	TMEM185B	2	120221278	120223408	-	2131	protein_coding	transmembrane protein 185B [Source:HGNC Symbol;Acc:HGNC:18896]	-
ENSG00000170412	381.061767992547	919.552672885035	-1.27063390731142	0.00283759862899679	0.0569375073625014	GPRC5C	17	74424851	74451653	+	8005	protein_coding	G protein-coupled receptor class C group 5 member C [Source:HGNC Symbol;Acc:HGNC:13309]	-
ENSG00000087085	474.814893234252	193.432878553703	1.29497285105712	0.00284011808860562	0.0569375073625014	ACHE	7	100889994	100896974	-	3783	protein_coding	acetylcholinesterase (Cartwright blood group) [Source:HGNC Symbol;Acc:HGNC:108]	-
ENSG00000088325	3645.28348400785	1533.58020362453	1.24905837859954	0.0028410175998779	0.0569375073625014	TPX2	20	31739271	31801805	+	3605	protein_coding	TPX2, microtubule nucleation factor [Source:HGNC Symbol;Acc:HGNC:1249]	-
ENSG00000112137	16.130251104134	53.5655401160272	-1.72384089986733	0.00286302614796554	0.05733311950189	PHACTR1	6	12716805	13290484	+	11198	protein_coding	phosphatase and actin regulator 1 [Source:HGNC Symbol;Acc:HGNC:20990]	-
ENSG00000184160	798.41439007305	330.324315306349	1.27293041489659	0.00288849240235025	0.0576828371461777	ADRA2C	4	3766348	3768526	+	2179	protein_coding	adrenoceptor alpha 2C [Source:HGNC Symbol;Acc:HGNC:283]	-
ENSG00000280107	5.04117864661044	25.7904645939306	-2.32687449375457	0.00288961980955448	0.0576828371461777	AL022393.1	6	28170845	28172521	+	1677	TEC	TEC	-
ENSG00000222033	26.2112310551621	4.95914996076603	2.37273981485048	0.00288961980955448	0.0576828371461777	LINC01124	2	170712451	170714567	-	2117	lincRNA	long intergenic non-protein coding RNA 1124 [Source:HGNC Symbol;Acc:HGNC:49270]	-
ENSG00000128218	5.04117864661044	25.7904645939306	-2.32687449375457	0.00288961980955448	0.0576828371461777	VPREB3	22	23752743	23754468	-	610	protein_coding	V-set pre-B cell surrogate light chain 3 [Source:HGNC Symbol;Acc:HGNC:12710]	-
ENSG00000283709	10.0816643515556	38.6860356110944	-1.92707754321238	0.00289243311617571	0.0576934251870501	FAM238C	10	26931206	26944418	-	5545	transcribed_unprocessed_pseudogene	family with sequence similarity 238 member C [Source:HGNC Symbol;Acc:HGNC:24672]	-
ENSG00000151322	49.397486936358	13.8868592745589	1.82134609840224	0.00289507002511982	0.0577004808161105	NPAS3	14	32934933	33804176	+	9241	protein_coding	neuronal PAS domain protein 3 [Source:HGNC Symbol;Acc:HGNC:19311]	-
ENSG00000066279	2363.99077210204	993.95019276714	1.24987241224681	0.00290320659265565	0.057817050440972	ASPM	1	197084128	197146694	-	10887	protein_coding	abnormal spindle microtubule assembly [Source:HGNC Symbol;Acc:HGNC:19048]	-
ENSG00000115641	1146.20824183642	2722.94855471678	-1.24821066533255	0.00291051744528875	0.0578846019824314	FHL2	2	105357712	105438513	-	6626	protein_coding	four and a half LIM domains 2 [Source:HGNC Symbol;Acc:HGNC:3703]	-
ENSG00000111667	2143.21728358392	899.713334249607	1.25212299601873	0.00291117953148427	0.0578846019824314	USP5	12	6852128	6866632	+	3738	protein_coding	ubiquitin specific peptidase 5 [Source:HGNC Symbol;Acc:HGNC:12628]	-
ENSG00000105928	72.5837434158359	189.465010817913	-1.38270082430097	0.00293860608691585	0.0583840039532527	GSDME	7	24698351	24758113	-	8843	protein_coding	gasdermin E [Source:HGNC Symbol;Acc:HGNC:2810]	-
ENSG00000122965	655.264456887982	269.814332416359	1.27971218297871	0.00294749095629806	0.0585145258818261	RBM19	12	113816738	113966371	-	5912	protein_coding	RNA binding motif protein 19 [Source:HGNC Symbol;Acc:HGNC:29098]	-
ENSG00000184661	525.219799281209	215.256151094676	1.28636626295278	0.00296333065699559	0.0587828040530553	CDCA2	8	25458997	25507920	+	3908	protein_coding	cell division cycle associated 2 [Source:HGNC Symbol;Acc:HGNC:14623]	-
ENSG00000035681	1015.15548609833	422.577240008516	1.26416143327696	0.00297361124303523	0.0589089400063331	NSMAF	8	58583504	58659844	-	6165	protein_coding	neutral sphingomyelinase activation associated factor [Source:HGNC Symbol;Acc:HGNC:8017]	-
ENSG00000163935	381.061767992547	153.754201175311	1.30869093890773	0.00297435135517889	0.0589089400063331	SFMBT1	3	52903572	53046750	-	5676	protein_coding	Scm like with four mbt domains 1 [Source:HGNC Symbol;Acc:HGNC:20255]	-
ENSG00000112081	4906.41423349467	2076.1861152607	1.24068249714849	0.00298726116586304	0.0591182961501102	SRSF3	6	36594353	36605600	+	7118	protein_coding	serine and arginine rich splicing factor 3 [Source:HGNC Symbol;Acc:HGNC:10785]	-
ENSG00000196159	258.073797268443	102.171920459679	1.33570631181438	0.00301146112477032	0.0595505833686975	FAT4	4	125316399	125492932	+	16439	protein_coding	FAT atypical cadherin 4 [Source:HGNC Symbol;Acc:HGNC:23109]	-
ENSG00000176890	637.118690709932	262.870563886317	1.27680150534292	0.00302248662479712	0.0596370369043014	TYMS	18	657604	673578	+	2470	protein_coding	thymidylate synthetase [Source:HGNC Symbol;Acc:HGNC:12441]	-
ENSG00000137310	997.009719919301	415.633471483419	1.2620394680319	0.00302261351822664	0.0596370369043014	TCF19	6	31158542	31167159	+	3538	protein_coding	transcription factor 19 [Source:HGNC Symbol;Acc:HGNC:11629]	Others
ENSG00000237550	150.207298425655	370.994959533342	-1.30373974224003	0.00302291248315963	0.0596370369043014	RPL9P9	15	82372196	82372912	-	717	transcribed_processed_pseudogene	ribosomal protein L9 pseudogene 9 [Source:HGNC Symbol;Acc:HGNC:17251]	-
ENSG00000122406	16761.6481375625	39442.5884642083	-1.23458411657121	0.00302614840646052	0.0596543077442045	RPL5	1	92831983	92841924	+	3717	protein_coding	ribosomal protein L5 [Source:HGNC Symbol;Acc:HGNC:10360]	-
ENSG00000187608	898.216104056172	373.970860330197	1.26385167022115	0.0030292738714412	0.0596693758995028	ISG15	1	1001138	1014540	+	941	protein_coding	ISG15 ubiquitin-like modifier [Source:HGNC Symbol;Acc:HGNC:4053]	-
ENSG00000100526	245.976619822952	97.2120857611367	1.33817874423297	0.0030379370165165	0.0597934145493808	CDKN3	14	54396849	54420218	+	1836	protein_coding	cyclin dependent kinase inhibitor 3 [Source:HGNC Symbol;Acc:HGNC:1791]	-
ENSG00000088727	84.6809207793496	28.7663656642684	1.55348145679814	0.00305345100300767	0.060051995134638	KIF9	3	47228026	47283451	-	5850	protein_coding	kinesin family member 9 [Source:HGNC Symbol;Acc:HGNC:16666]	-
ENSG00000172428	408.280417255291	165.657804394279	1.30069939679943	0.00307660676426714	0.0604181236219326	COPS9	2	240126563	240136807	-	2039	protein_coding	COP9 signalosome subunit 9 [Source:HGNC Symbol;Acc:HGNC:21314]	-
ENSG00000178537	103.834784983213	36.7021016471283	1.49715004162306	0.00307781283008053	0.0604181236219326	SLC25A20	3	48856931	48898993	-	1982	protein_coding	solute carrier family 25 member 20 [Source:HGNC Symbol;Acc:HGNC:1421]	-
ENSG00000129173	247.992816063814	98.2040527011559	1.33532189227056	0.00308392590134852	0.0604181236219326	E2F8	11	19224063	19241620	-	4140	protein_coding	E2F transcription factor 8 [Source:HGNC Symbol;Acc:HGNC:24727]	E2F
ENSG00000257497	17.138349030951	55.549474029773	-1.68937826728569	0.00308402103008441	0.0604181236219326	AC121761.1	12	75483454	75489820	-	1482	antisense	novel transcript, antisense to GLIPR1	-
ENSG00000160401	56.4541736625648	16.8627608618674	1.73570084081013	0.00308402103008441	0.0604181236219326	CFAP157	9	127706989	127716002	+	4703	protein_coding	cilia and flagella associated protein 157 [Source:HGNC Symbol;Acc:HGNC:27843]	-
ENSG00000152642	83.6728226646715	215.256151094676	-1.36192357000404	0.00308916216403574	0.0604719645309925	GPD1L	3	32105689	32168713	+	4802	protein_coding	glycerol-3-phosphate dehydrogenase 1 like [Source:HGNC Symbol;Acc:HGNC:28956]	-
ENSG00000183615	40.3246040699911	111.099622908368	-1.45931177408785	0.0031132053830161	0.060895453900606	FAM167B	1	32247233	32248856	+	936	protein_coding	family with sequence similarity 167 member B [Source:HGNC Symbol;Acc:HGNC:28133]	-
ENSG00000171208	958.701991319209	400.753967500673	1.25810036134264	0.00311611873502837	0.0609052998233851	NETO2	16	47077703	47143997	-	7481	protein_coding	neuropilin and tolloid like 2 [Source:HGNC Symbol;Acc:HGNC:14644]	-
ENSG00000111087	7.05737217023976	30.7502996836494	-2.10409066420261	0.0031282243812031	0.0610946573120284	GLI1	12	57460135	57472262	+	4204	protein_coding	GLI family zinc finger 1 [Source:HGNC Symbol;Acc:HGNC:4317]	zf-C2H2
ENSG00000169627	51.4136831402152	14.8788265023196	1.78024132007962	0.00314482710971594	0.0612719381869042	BOLA2B	16	30192934	30194306	-	1365	protein_coding	bolA family member 2B [Source:HGNC Symbol;Acc:HGNC:32479]	-
ENSG00000226419	208.676989371864	507.886396166409	-1.28273201789857	0.00314610745040878	0.0612719381869042	SLC16A1-AS1	1	112956415	113047055	+	10138	antisense	SLC16A1 antisense RNA 1 [Source:HGNC Symbol;Acc:HGNC:49445]	-
ENSG00000197451	3585.80569486343	1522.6685673758	1.2356263168568	0.00314667912337774	0.0612719381869042	HNRNPAB	5	178204507	178211163	+	2144	protein_coding	heterogeneous nuclear ribonucleoprotein A/B [Source:HGNC Symbol;Acc:HGNC:5034]	-
ENSG00000139734	651.232064403963	269.814332416359	1.27080833347848	0.00314805248871222	0.0612719381869042	DIAPH3	13	59665583	60163987	-	7442	protein_coding	diaphanous related formin 3 [Source:HGNC Symbol;Acc:HGNC:15480]	-
ENSG00000227620	4.03308270017211	22.814563458024	-2.46413074496091	0.00314942417318726	0.0612719381869042	ALG1L8P	11	67785273	67792335	+	760	unprocessed_pseudogene	asparagine-linked glycosylation 1-like 8, pseudogene [Source:HGNC Symbol;Acc:HGNC:44377]	-
ENSG00000185291	49.397486936358	131.93092858961	-1.41502061176254	0.00318799154550546	0.0619745556446262	IL3RA	X	1336616	1382689	+	1710	protein_coding	interleukin 3 receptor subunit alpha [Source:HGNC Symbol;Acc:HGNC:6012]	-
ENSG00000221878	13.1059575035158	45.6298044202627	-1.79010170829175	0.00319623295807302	0.0620870094668881	PSG7	19	42924132	42937178	-	4795	protein_coding	pregnancy specific beta-1-glycoprotein 7 (gene/pseudogene) [Source:HGNC Symbol;Acc:HGNC:9524]	-
ENSG00000171428	179.442143892162	69.4370113493834	1.36813247144341	0.00320615634431908	0.0622319378906543	NAT1	8	18170477	18223689	+	3168	protein_coding	N-acetyltransferase 1 [Source:HGNC Symbol;Acc:HGNC:7645]	-
ENSG00000249007	20.1626429294965	62.4932427040546	-1.62604587983751	0.00321507412096311	0.0622997096541888	AL691482.3	1	202011370	202015657	+	987	sense_intronic	novel transcript	-
ENSG00000172250	25.2031330135116	75.3888130281502	-1.57605158914374	0.00321550770119054	0.0622997096541888	SERHL	22	42500579	42512560	+	1742	transcribed_unitary_pseudogene	serine hydrolase-like (pseudogene) [Source:HGNC Symbol;Acc:HGNC:14408]	-
ENSG00000099769	9.0735668060332	35.7101346612586	-1.96202865425267	0.00321704341163012	0.0622997096541888	IGFALS	16	1790413	1794971	-	2363	protein_coding	insulin like growth factor binding protein acid labile subunit [Source:HGNC Symbol;Acc:HGNC:5468]	-
ENSG00000269386	41.332702161089	10.9109573043908	1.90931637621953	0.00322710014990347	0.0624466117828182	RAB11B-AS1	19	8374373	8390685	-	1156	antisense	RAB11B antisense RNA 1 [Source:HGNC Symbol;Acc:HGNC:44178]	-
ENSG00000114270	239.928031100508	579.308015267571	-1.27129450286969	0.0032459140280042	0.0627626161558701	COL7A1	3	48564073	48595267	-	11071	protein_coding	collagen type VII alpha 1 chain [Source:HGNC Symbol;Acc:HGNC:2214]	-
ENSG00000274750	546.389859821368	226.16778736203	1.27206405518721	0.00326273875794043	0.0630397048093811	HIST1H3E	6	26224199	26227473	+	2679	protein_coding	histone cluster 1 H3 family member e [Source:HGNC Symbol;Acc:HGNC:4769]	-
ENSG00000112425	100.810490632639	35.7101346612586	1.49395009612468	0.00326841417750889	0.0631011177188729	EPM2A	6	145382535	145736023	-	18617	protein_coding	EPM2A, laforin glucan phosphatase [Source:HGNC Symbol;Acc:HGNC:3413]	-
ENSG00000275216	646.191573798946	268.822365483522	1.26491201975626	0.00328928752415246	0.0634556292445656	AL161431.1	13	109269634	109278512	+	5087	lincRNA	novel transcript	-
ENSG00000148426	1127.05437753617	2647.55906790927	-1.23201509989977	0.0032930803926639	0.0634803414823814	PROSER2	10	11823339	11872277	+	3663	protein_coding	proline and serine rich 2 [Source:HGNC Symbol;Acc:HGNC:23728]	-
ENSG00000135740	56.4541736625648	147.802399563551	-1.38657022684255	0.0032992403543823	0.0635506114603274	SLC9A5	16	67237683	67272190	+	5419	protein_coding	solute carrier family 9 member A5 [Source:HGNC Symbol;Acc:HGNC:11078]	-
ENSG00000105427	69.5594490801795	22.814563458024	1.6029424080559	0.00330737561996499	0.0636280703692167	CNFN	19	42387019	42390287	-	603	protein_coding	cornifelin [Source:HGNC Symbol;Acc:HGNC:30183]	-
ENSG00000011422	306.462507056636	732.070922775699	-1.25593535767749	0.00330829710609175	0.0636280703692167	PLAUR	19	43646095	43670547	-	4457	protein_coding	plasminogen activator, urokinase receptor [Source:HGNC Symbol;Acc:HGNC:9053]	-
ENSG00000104880	127.021041692099	313.460877453987	-1.30238486090313	0.00332141025486189	0.0638316957877336	ARHGEF18	19	7395113	7472477	+	6235	protein_coding	Rho/Rac guanine nucleotide exchange factor 18 [Source:HGNC Symbol;Acc:HGNC:17090]	-
ENSG00000198771	1.00879955422853	13.8868592745589	-3.62837824242164	0.00334605524595406	0.0638375120061068	RCSD1	1	167630093	167706249	+	5718	protein_coding	RCSD domain containing 1 [Source:HGNC Symbol;Acc:HGNC:28310]	-
ENSG00000089558	1.00879955422853	13.8868592745589	-3.62837824242164	0.00334605524595406	0.0638375120061068	KCNH4	17	42156891	42181278	-	3924	protein_coding	potassium voltage-gated channel subfamily H member 4 [Source:HGNC Symbol;Acc:HGNC:6253]	-
ENSG00000263718	14.1140553342037	0.991269054719157	3.67213083077643	0.00334605524595406	0.0638375120061068	AC068594.1	17	77257737	77281897	-	1348	lincRNA	uncharacterized LOC105371907 [Source:NCBI gene;Acc:105371907]	-
ENSG00000214546	1.00879955422853	13.8868592745589	-3.62837824242164	0.00334605524595406	0.0638375120061068	AC087491.1	17	39619613	39622513	+	616	lincRNA	novel transcript	-
ENSG00000285094	1.00879955422853	13.8868592745589	-3.62837824242164	0.00334605524595406	0.0638375120061068	LINC01488	11	69481662	69494952	+	4902	lincRNA	long intergenic non-protein coding RNA 1488 [Source:HGNC Symbol;Acc:HGNC:51144]	-
ENSG00000236153	1.00879955422853	13.8868592745589	-3.62837824242164	0.00334605524595406	0.0638375120061068	AC104076.1	2	180979427	180980090	-	265	antisense	novel transcript	-
ENSG00000136918	1.00879955422853	13.8868592745589	-3.62837824242164	0.00334605524595406	0.0638375120061068	WDR38	9	124853417	124857890	+	1387	protein_coding	WD repeat domain 38 [Source:HGNC Symbol;Acc:HGNC:23745]	-
ENSG00000218027	1.00879955422853	13.8868592745589	-3.62837824242164	0.00334605524595406	0.0638375120061068	AL512329.1	6	1513698	1515289	-	1592	processed_pseudogene	E74-like factor 2 (ets domain transcription factor) (ELF2) pseudogene	-
ENSG00000275024	1.00879955422853	13.8868592745589	-3.62837824242164	0.00334605524595406	0.0638375120061068	AC005383.1	10	114280725	114281258	-	534	antisense	novel transcript, antisense to VWA2	-
ENSG00000198824	567.559920361743	236.087456694496	1.26499955209886	0.00334760005905514	0.0638375120061068	CHAMP1	13	114314335	114337626	+	5770	protein_coding	chromosome alignment maintaining phosphoprotein 1 [Source:HGNC Symbol;Acc:HGNC:20311]	-
ENSG00000254198	129.03723792902	47.6137383512851	1.43592411884584	0.00334949908674017	0.0638375120061068	AC113191.1	8	43125995	43126397	-	403	processed_pseudogene	Family with sequence similarity 9, member C (FAM9C) pseudogene	-
ENSG00000173567	95.7700000502494	33.7262006806703	1.50220972560913	0.0033571809071727	0.0639357014966604	ADGRF3	2	26308173	26346817	-	5761	protein_coding	adhesion G protein-coupled receptor F3 [Source:HGNC Symbol;Acc:HGNC:18989]	-
ENSG00000121964	492.960659410969	204.344514825343	1.26994581623589	0.00337540572542402	0.0641219062865897	GTDC1	2	143938068	144332568	-	14162	protein_coding	glycosyltransferase like domain containing 1 [Source:HGNC Symbol;Acc:HGNC:20887]	-
ENSG00000269893	265.130484111979	634.85816345409	-1.25934099100914	0.00338213112693656	0.0641219062865897	SNHG8	4	118278709	118279823	+	923	lincRNA	small nucleolar RNA host gene 8 [Source:HGNC Symbol;Acc:HGNC:33098]	-
ENSG00000244122	3.02498776047254	19.8386622291584	-2.66432633169305	0.00338513180761865	0.0641219062865897	UGT1A7	2	233681938	233773299	+	4167	protein_coding	UDP glucuronosyltransferase family 1 member A7 [Source:HGNC Symbol;Acc:HGNC:12539]	-
ENSG00000285517	3.02498776047254	19.8386622291584	-2.66432633169305	0.00338513180761865	0.0641219062865897	LINC00941	12	30795458	30879268	+	18914	lincRNA	long intergenic non-protein coding RNA 941 [Source:NCBI gene;Acc:100287314]	-
ENSG00000272402	20.1626429294965	2.97521062357408	2.709795191521	0.00338513180761865	0.0641219062865897	AL031775.2	6	24706747	24707151	+	405	antisense	novel transcript, antisense to C6orf62	-
ENSG00000268628	3.02498776047254	19.8386622291584	-2.66432633169305	0.00338513180761865	0.0641219062865897	AL121761.1	20	19756390	19758037	-	1648	lincRNA	novel transcript	-
ENSG00000158517	3.02498776047254	19.8386622291584	-2.66432633169305	0.00338513180761865	0.0641219062865897	NCF1	7	74773962	74789315	+	3462	protein_coding	neutrophil cytosolic factor 1 [Source:HGNC Symbol;Acc:HGNC:7660]	-
ENSG00000196747	53.4298793471478	15.8707936962261	1.7432463343311	0.00338979371632177	0.0641219062865897	HIST1H2AI	6	27808199	27808701	+	503	protein_coding	histone cluster 1 H2A family member i [Source:HGNC Symbol;Acc:HGNC:4725]	-
ENSG00000184313	16.130251104134	52.5735731578167	-1.69693722199244	0.00338979371632177	0.0641219062865897	MROH7	1	54641754	54710266	+	9088	protein_coding	maestro heat like repeat family member 7 [Source:HGNC Symbol;Acc:HGNC:24802]	-
ENSG00000251381	361.907903697175	860.034656978461	-1.24848748445498	0.00342033575162884	0.064651252890923	LINC00958	11	12961842	12989548	-	2870	lincRNA	long intergenic non-protein coding RNA 958 [Source:HGNC Symbol;Acc:HGNC:48671]	-
ENSG00000226278	202.628400651133	490.030991390162	-1.27352166968346	0.00342459518017174	0.0646833851967864	PSPHP1	7	55764797	55773288	+	261	unprocessed_pseudogene	phosphoserine phosphatase pseudogene 1 [Source:HGNC Symbol;Acc:HGNC:9578]	-
ENSG00000170275	1096.81143390425	2567.20974644332	-1.22679276370778	0.0034311739322589	0.0647592439253524	CRTAP	3	33113979	33147773	+	6695	protein_coding	cartilage associated protein [Source:HGNC Symbol;Acc:HGNC:2379]	-
ENSG00000262001	489.936365048167	1156.6327695728	-1.2390553129072	0.00344428297740989	0.064937033700702	DLGAP1-AS2	18	3603000	3608336	+	3171	antisense	DLGAP1 antisense RNA 2 [Source:HGNC Symbol;Acc:HGNC:28146]	-
ENSG00000104320	1494.00209360649	634.85816345409	1.23451044938356	0.00344573291360563	0.064937033700702	NBN	8	89933336	90003228	-	6156	protein_coding	nibrin [Source:HGNC Symbol;Acc:HGNC:7652]	-
ENSG00000186868	228.838951776617	549.549007309417	-1.26346183694681	0.00345769819700217	0.0650698084032583	MAPT	17	45894382	46028334	+	14920	protein_coding	microtubule associated protein tau [Source:HGNC Symbol;Acc:HGNC:6893]	-
ENSG00000256223	207.668891251717	82.3325816379273	1.33341273406015	0.00345792785238904	0.0650698084032583	ZNF10	12	133130575	133159465	+	5541	protein_coding	zinc finger protein 10 [Source:HGNC Symbol;Acc:HGNC:12879]	zf-C2H2
ENSG00000168502	866.96506230375	2031.54760333481	-1.22841579051537	0.00346865709504034	0.0652231414478122	MTCL1	18	8705661	8832778	+	12665	protein_coding	microtubule crosslinking factor 1 [Source:HGNC Symbol;Acc:HGNC:29121]	-
ENSG00000204248	204.644596891337	493.998859118256	-1.27087795182019	0.00347287376795617	0.0652538779656419	COL11A2	6	33162681	33192499	-	6740	protein_coding	collagen type XI alpha 2 chain [Source:HGNC Symbol;Acc:HGNC:2187]	-
ENSG00000260633	24.1950349787579	72.4129121904945	-1.57664382313022	0.00347918400369433	0.0652701762210931	AC010207.1	3	134347288	134349233	-	1946	lincRNA	novel transcript	-
ENSG00000181409	35.2841136419109	98.2040527011559	-1.4735346830818	0.00347955010566847	0.0652701762210931	AATK	17	81117295	81166077	-	6225	protein_coding	apoptosis associated tyrosine kinase [Source:HGNC Symbol;Acc:HGNC:21]	-
ENSG00000114770	2727.91419381512	1167.54440582184	1.22423131305559	0.0034814892982761	0.0652701762210931	ABCC5	3	183919934	184018015	-	11441	protein_coding	ATP binding cassette subfamily C member 5 [Source:HGNC Symbol;Acc:HGNC:56]	-
ENSG00000272750	6.04927521073364	27.7743986468794	-2.17608841139236	0.00348955402844374	0.0653728757648853	AL592148.3	1	222658867	222661512	-	2646	antisense	novel transcript, antisense to MIA3	-
ENSG00000137878	94.7619019340853	238.071390560835	-1.32788512416456	0.00350222042408396	0.0655125832250644	GCOM1	15	57591908	57714745	+	10302	protein_coding	GRINL1A complex locus 1 [Source:HGNC Symbol;Acc:HGNC:26424]	-
ENSG00000127980	614.940532048007	1445.29514670277	-1.23267914051017	0.00351060029439198	0.0655125832250644	PEX1	7	92487020	92528531	-	7849	protein_coding	peroxisomal biogenesis factor 1 [Source:HGNC Symbol;Acc:HGNC:8850]	-
ENSG00000095303	2.01689436757532	16.8627608618674	-2.98806665961573	0.00351515759944553	0.0655125832250644	PTGS1	9	122370530	122395703	+	5791	protein_coding	prostaglandin-endoperoxide synthase 1 [Source:HGNC Symbol;Acc:HGNC:9604]	-
ENSG00000163637	17.138349030951	1.98323897094656	3.03307214353372	0.00351515759944553	0.0655125832250644	PRICKLE2	3	64092242	64445476	-	14747	protein_coding	prickle planar cell polarity protein 2 [Source:HGNC Symbol;Acc:HGNC:20340]	-
ENSG00000257279	2.01689436757532	16.8627608618674	-2.98806665961573	0.00351515759944553	0.0655125832250644	AC127164.1	12	116977442	116987337	-	4196	antisense	uncharacterized LOC100506551 [Source:NCBI gene;Acc:100506551]	-
ENSG00000260105	2.01689436757532	16.8627608618674	-2.98806665961573	0.00351515759944553	0.0655125832250644	AOC4P	17	42865922	42874369	+	3169	transcribed_unprocessed_pseudogene	amine oxidase, copper containing 4, pseudogene [Source:HGNC Symbol;Acc:HGNC:48869]	-
ENSG00000231324	2.01689436757532	16.8627608618674	-2.98806665961573	0.00351515759944553	0.0655125832250644	AP000696.1	21	36632681	36637033	-	1133	lincRNA	novel transcript	-
ENSG00000261087	70.5675471917842	181.529275345172	-1.36158453789293	0.0035251850269969	0.0656510508491273	AP003469.4	8	101166805	101169629	-	2825	lincRNA	novel transcript	-
ENSG00000093009	644.175377556941	269.814332416359	1.25509313256442	0.00353287180002183	0.0657457556186684	CDC45	22	19479459	19520612	+	2846	protein_coding	cell division cycle 45 [Source:HGNC Symbol;Acc:HGNC:1739]	-
ENSG00000163362	216.741774333366	520.781966282323	-1.26422308463583	0.00353595481344324	0.0657547093784676	INAVA	1	200891048	200915735	+	5413	protein_coding	innate immunity activator [Source:HGNC Symbol;Acc:HGNC:25599]	-
ENSG00000278828	318.559684504878	129.946994716755	1.29280880054789	0.0035464234239014	0.0659008917417912	HIST1H3H	6	27810064	27811300	+	1237	protein_coding	histone cluster 1 H3 family member h [Source:HGNC Symbol;Acc:HGNC:4775]	-
ENSG00000071909	43.348898347718	11.9029246865412	1.85365816488918	0.00355333950825419	0.0659808934993387	MYO3B	2	170178145	170655171	+	8236	protein_coding	myosin IIIB [Source:HGNC Symbol;Acc:HGNC:15576]	-
ENSG00000228589	89.721411355037	226.16778736203	-1.33267304292006	0.00356078397721979	0.0660705819914086	SPCS2P4	1	28095742	28096422	-	681	processed_pseudogene	signal peptidase complex subunit 2 pseudogene 4 [Source:HGNC Symbol;Acc:HGNC:45237]	-
ENSG00000142279	137.102022878337	335.284149968544	-1.28936749181368	0.00357403876444968	0.0662678706200825	WTIP	19	34481638	34512304	+	13733	protein_coding	WT1 interacting protein [Source:HGNC Symbol;Acc:HGNC:20964]	-
ENSG00000213514	10.0816643515556	37.6940686303425	-1.88972510378988	0.00360546569104591	0.0667951051035272	AL731556.1	10	77730766	77734769	+	3711	processed_pseudogene	novel zinc finger pseudogene (KIAA1629)	-
ENSG00000157833	39.3165059805274	107.131755154651	-1.44331596827065	0.00361006372080046	0.0667951051035272	GAREM2	2	26173091	26189663	+	5939	protein_coding	GRB2 associated regulator of MAPK1 subtype 2 [Source:HGNC Symbol;Acc:HGNC:27172]	-
ENSG00000110455	557.478939152015	233.111555894894	1.257440925484	0.00361179870072095	0.0667951051035272	ACCS	11	44065925	44084222	+	5826	protein_coding	1-aminocyclopropane-1-carboxylate synthase homolog (inactive) [Source:HGNC Symbol;Acc:HGNC:23989]	-
ENSG00000142173	90.7295094705966	228.151721228631	-1.32916878632851	0.00361304640220488	0.0667951051035272	COL6A2	21	46098097	46132849	+	5386	protein_coding	collagen type VI alpha 2 chain [Source:HGNC Symbol;Acc:HGNC:2212]	-
ENSG00000203985	17.138349030951	54.5575070733303	-1.66344194820611	0.00362946115154375	0.0670495191679925	LDLRAD1	1	54007299	54018186	-	2375	protein_coding	low density lipoprotein receptor class A domain containing 1 [Source:HGNC Symbol;Acc:HGNC:32069]	-
ENSG00000239306	1351.86025853477	577.32408140372	1.22731137981182	0.00364706926321896	0.0672872951807495	RBM14	11	66616582	66627347	+	3937	protein_coding	RNA binding motif protein 14 [Source:HGNC Symbol;Acc:HGNC:14219]	-
ENSG00000167535	493.968757531904	1159.608670368	-1.23093962266914	0.00364974901470654	0.0672872951807495	CACNB3	12	48813794	48828941	+	7153	protein_coding	calcium voltage-gated channel auxiliary subunit beta 3 [Source:HGNC Symbol;Acc:HGNC:1403]	-
ENSG00000101439	2956.75246730256	1271.70093365293	1.21717213612932	0.00365031978841435	0.0672872951807495	CST3	20	23626706	23638473	-	3695	protein_coding	cystatin C [Source:HGNC Symbol;Acc:HGNC:2475]	-
ENSG00000181938	172.385457053946	67.4530774531745	1.35203659678181	0.00366885495335526	0.0675796664585963	GINS3	16	58295080	58406144	+	5105	protein_coding	GINS complex subunit 3 [Source:HGNC Symbol;Acc:HGNC:25851]	-
ENSG00000177548	637.118690709932	267.830398550676	1.24984715555924	0.00367411632068222	0.0676272888975099	RABEP2	16	28904421	28936526	-	4566	protein_coding	rabaptin, RAB GTPase binding effector protein 2 [Source:HGNC Symbol;Acc:HGNC:24817]	-
ENSG00000103174	306.462507056636	124.987160033342	1.29306596602075	0.00371766521470634	0.0683790649971314	NAGPA	16	5024844	5034141	-	5484	protein_coding	N-acetylglucosamine-1-phosphodiester alpha-N-acetylglucosaminidase [Source:HGNC Symbol;Acc:HGNC:17378]	-
ENSG00000029363	3534.39269068776	1524.6525012392	1.21291371473608	0.00373061455793902	0.0685673389878071	BCLAF1	6	136256627	136289851	-	9533	protein_coding	BCL2 associated transcription factor 1 [Source:HGNC Symbol;Acc:HGNC:16863]	Others
ENSG00000224934	67.5432528578784	173.593539870707	-1.36022080145844	0.00373787062431227	0.068650775012805	AL391684.1	10	99430919	99461743	+	6898	bidirectional_promoter_lncRNA	novel transcript	-
ENSG00000178038	1500.05068233296	3476.84342278965	-1.21269943681601	0.00374065772273975	0.068652071146753	ALS2CL	3	46668997	46693704	-	9057	protein_coding	ALS2 C-terminal like [Source:HGNC Symbol;Acc:HGNC:20605]	-
ENSG00000187837	1756.10760508739	754.88616220764	1.2179122190055	0.00381882846892199	0.0700358730526825	HIST1H1C	6	26055787	26056428	-	642	protein_coding	histone cluster 1 H1 family member c [Source:HGNC Symbol;Acc:HGNC:4716]	-
ENSG00000237649	1049.43082221434	448.368380243671	1.22661721519194	0.00382523943464965	0.0701025750489238	KIFC1	6	33391536	33409924	+	3345	protein_coding	kinesin family member C1 [Source:HGNC Symbol;Acc:HGNC:6389]	-
ENSG00000235823	409.288515376151	959.231350155629	-1.22851148078124	0.00383432970480367	0.0702182465940567	OLMALINC	10	100373513	100454043	+	7763	lincRNA	oligodendrocyte maturation-associated long intergenic non-coding RNA [Source:HGNC Symbol;Acc:HGNC:28060]	-
ENSG00000136457	32.2598194133571	90.2683171761049	-1.48093955796331	0.00384028249784329	0.0702763354710323	CHAD	17	50464496	50468966	-	1802	protein_coding	chondroadherin [Source:HGNC Symbol;Acc:HGNC:1909]	-
ENSG00000198723	18.1464469796017	56.5414409853976	-1.63297484067831	0.00386347664556388	0.0705985406989808	TEX45	19	7492976	7508450	+	2912	protein_coding	testis expressed 45 [Source:HGNC Symbol;Acc:HGNC:24745]	-
ENSG00000085514	18.1464469796017	56.5414409853976	-1.63297484067831	0.00386347664556388	0.0705985406989808	PILRA	7	100367530	100400099	+	2006	protein_coding	paired immunoglobin like type 2 receptor alpha [Source:HGNC Symbol;Acc:HGNC:20396]	-
ENSG00000131471	82.6647245501603	208.312382559894	-1.33210694681702	0.00387461686133891	0.0707509518206336	AOC3	17	42851184	42858130	+	4524	protein_coding	amine oxidase, copper containing 3 [Source:HGNC Symbol;Acc:HGNC:550]	-
ENSG00000090661	66.5351547472108	170.617639067291	-1.3569472434791	0.00389067538723771	0.0709148110935708	CERS4	19	8206736	8262421	+	4059	protein_coding	ceramide synthase 4 [Source:HGNC Symbol;Acc:HGNC:23747]	Homeobox
ENSG00000255408	134.077728522054	50.5896392384728	1.40391344201141	0.00389383894748278	0.0709148110935708	PCDHA3	5	140801028	141012344	+	7460	protein_coding	protocadherin alpha 3 [Source:HGNC Symbol;Acc:HGNC:8669]	-
ENSG00000270168	5.04117864661044	24.7984975570087	-2.27056926863629	0.00390491865910474	0.0709148110935708	AC004233.2	16	2988256	3002016	+	2062	protein_coding	novel protein	-
ENSG00000174844	5.04117864661044	24.7984975570087	-2.27056926863629	0.00390491865910474	0.0709148110935708	DNAH12	3	57293699	57544344	-	13275	protein_coding	dynein axonemal heavy chain 12 [Source:HGNC Symbol;Acc:HGNC:2943]	-
ENSG00000231359	5.04117864661044	24.7984975570087	-2.27056926863629	0.00390491865910474	0.0709148110935708	AC072052.1	7	6490793	6491098	-	306	processed_pseudogene	ribosomal protein L31 (RPL31) pseudogene	-
ENSG00000177335	5.04117864661044	24.7984975570087	-2.27056926863629	0.00390491865910474	0.0709148110935708	C8orf31	8	143039209	143059942	+	2929	processed_transcript	chromosome 8 open reading frame 31 (putative) [Source:HGNC Symbol;Acc:HGNC:26731]	-
ENSG00000204442	25.2031330135116	4.95914996076603	2.31643015799042	0.00390491865910474	0.0709148110935708	FAM155A	13	107163510	107866735	-	8503	protein_coding	family with sequence similarity 155 member A [Source:HGNC Symbol;Acc:HGNC:33877]	-
ENSG00000103121	654.256358766977	276.75810094599	1.24084965743003	0.00390603897761359	0.0709148110935708	CMC2	16	80966448	81020270	-	12781	protein_coding	C-X9-C motif containing 2 [Source:HGNC Symbol;Acc:HGNC:24447]	-
ENSG00000165868	173.393555173642	68.4450444015042	1.3394198173265	0.0039610020238045	0.0718384527819384	HSPA12A	10	116671192	116850236	-	11834	protein_coding	heat shock protein family A (Hsp70) member 12A [Source:HGNC Symbol;Acc:HGNC:19022]	-
ENSG00000165338	396.183239805064	164.665837459574	1.26597859208828	0.00396259904946273	0.0718384527819384	HECTD2	10	91409280	91514829	+	11550	protein_coding	HECT domain E3 ubiquitin protein ligase 2 [Source:HGNC Symbol;Acc:HGNC:26736]	-
ENSG00000115526	91.7376075862855	32.7342336854472	1.48313872005705	0.00397608933698004	0.0719797490860742	CHST10	2	100391860	100417656	-	4487	protein_coding	carbohydrate sulfotransferase 10 [Source:HGNC Symbol;Acc:HGNC:19650]	-
ENSG00000183625	91.7376075862855	32.7342336854472	1.48313872005705	0.00397608933698004	0.0719797490860742	CCR3	3	46163604	46266706	+	3568	protein_coding	C-C motif chemokine receptor 3 [Source:HGNC Symbol;Acc:HGNC:1604]	-
ENSG00000074706	11.0897619976089	39.678002589559	-1.82759091509019	0.00398079370884154	0.0720133275661011	IPCEF1	6	154154496	154356792	-	8474	protein_coding	interaction protein for cytohesin exchange factors 1 [Source:HGNC Symbol;Acc:HGNC:21204]	-
ENSG00000188153	3269.26288484071	7506.21309922861	-1.19908915220315	0.00402554645861616	0.0727708226767865	COL4A5	X	108439844	108697545	+	11865	protein_coding	collagen type IV alpha 5 chain [Source:HGNC Symbol;Acc:HGNC:2207]	-
ENSG00000143217	298.39772209137	700.327980956954	-1.23045213892771	0.00404093117603937	0.0727710190056071	NECTIN4	1	161070995	161089599	-	3502	protein_coding	nectin cell adhesion molecule 4 [Source:HGNC Symbol;Acc:HGNC:19688]	-
ENSG00000249859	250.009012304697	590.219651518689	-1.23886179271869	0.00404350423502624	0.0727710190056071	PVT1	8	127794533	128101253	+	5493	lincRNA	Pvt1 oncogene [Source:HGNC Symbol;Acc:HGNC:9709]	-
ENSG00000186517	43.348898347718	115.067490660292	-1.40585635247974	0.00404771368203188	0.0727710190056071	ARHGAP30	1	161046946	161069970	-	5064	protein_coding	Rho GTPase activating protein 30 [Source:HGNC Symbol;Acc:HGNC:27414]	-
ENSG00000182551	1221.8156009165	525.741800942235	1.21640219209727	0.00404909327577888	0.0727710190056071	ADI1	2	3497361	3519736	-	5560	protein_coding	acireductone dioxygenase 1 [Source:HGNC Symbol;Acc:HGNC:30576]	-
ENSG00000229413	9.0735668060332	34.7181676725187	-1.92153043819914	0.00406064925786321	0.0727710190056071	AC018638.1	7	128653690	128654019	-	330	processed_pseudogene	novel pseudogene	-
ENSG00000236423	35.2841136419109	8.92702227639672	1.96767310090472	0.00406064925786321	0.0727710190056071	LINC01134	1	3900372	3917225	+	4064	lincRNA	long intergenic non-protein coding RNA 1134 [Source:HGNC Symbol;Acc:HGNC:49449]	-
ENSG00000259030	9.0735668060332	34.7181676725187	-1.92153043819914	0.00406064925786321	0.0727710190056071	FPGT-TNNI3K	1	74198235	74544393	+	9896	protein_coding	FPGT-TNNI3K readthrough [Source:HGNC Symbol;Acc:HGNC:42952]	-
ENSG00000259129	663.329241856034	281.717935609775	1.23510065260119	0.00406318249609557	0.0727710190056071	LINC00648	14	47764954	47795092	-	3043	lincRNA	long intergenic non-protein coding RNA 648 [Source:HGNC Symbol;Acc:HGNC:44302]	-
ENSG00000147485	30.2436232768157	6.94308667956636	2.10301905187671	0.00406587048258615	0.0727710190056071	PXDNL	8	51319578	51809445	-	5238	protein_coding	peroxidasin like [Source:HGNC Symbol;Acc:HGNC:26359]	-
ENSG00000135299	7.05737217023976	29.7583326763637	-2.05697961952274	0.00406587048258615	0.0727710190056071	ANKRD6	6	89433170	89633834	+	8329	protein_coding	ankyrin repeat domain 6 [Source:HGNC Symbol;Acc:HGNC:17280]	-
ENSG00000267475	30.2436232768157	6.94308667956636	2.10301905187671	0.00406587048258615	0.0727710190056071	AC008736.1	19	32687089	32691750	-	568	lincRNA	novel transcript	-
ENSG00000231793	7.05737217023976	29.7583326763637	-2.05697961952274	0.00406587048258615	0.0727710190056071	DOC2GP	11	67612651	67616257	-	3146	transcribed_unitary_pseudogene	double C2 domain gamma pseudogene [Source:HGNC Symbol;Acc:HGNC:37962]	-
ENSG00000167371	7.05737217023976	29.7583326763637	-2.05697961952274	0.00406587048258615	0.0727710190056071	PRRT2	16	29811382	29815892	+	3755	protein_coding	proline rich transmembrane protein 2 [Source:HGNC Symbol;Acc:HGNC:30500]	-
ENSG00000215097	7.05737217023976	29.7583326763637	-2.05697961952274	0.00406587048258615	0.0727710190056071	DUSP8P3	10	46774421	46776180	-	1760	processed_pseudogene	dual specificity phosphatase 8 pseudogene 3 [Source:HGNC Symbol;Acc:HGNC:3077]	-
ENSG00000023445	103.834784983213	254.934828422864	-1.29482339548539	0.00409951925448242	0.0733213380037366	BIRC3	11	102317450	102339403	+	7518	protein_coding	baculoviral IAP repeat containing 3 [Source:HGNC Symbol;Acc:HGNC:591]	-
ENSG00000179886	903.256594661412	2081.14594991913	-1.20405892135316	0.0041236279118359	0.0737003709956979	TIGD5	8	143597835	143603224	+	5390	protein_coding	tigger transposable element derived 5 [Source:HGNC Symbol;Acc:HGNC:18336]	-
ENSG00000136689	22.1788389337256	65.4691435550855	-1.55633396362449	0.00412781813276724	0.0737231235698189	IL1RN	2	113107214	113134016	+	3256	protein_coding	interleukin 1 receptor antagonist [Source:HGNC Symbol;Acc:HGNC:6000]	-
ENSG00000274615	57.4622717688958	146.810432628092	-1.3513841347998	0.00413176615508837	0.0737415213781025	AC233968.1	17	38078262	38124770	+	1300	unprocessed_pseudogene	aminopeptidase puromycin sensitive pseudogene [Source:NCBI gene;Acc:440434]	-
ENSG00000136167	1.38777878078145e-17	9.91898984227611	-6.32840450531755	0.00417417063605607	0.0738206020394745	LCP1	13	46125920	46211871	-	5061	protein_coding	lymphocyte cytosolic protein 1 [Source:HGNC Symbol;Acc:HGNC:6528]	-
ENSG00000138336	10.0816643515556	1.38777878078145e-17	6.35138933591613	0.00417417063605607	0.0738206020394745	TET1	10	68560656	68694482	+	9288	protein_coding	tet methylcytosine dioxygenase 1 [Source:HGNC Symbol;Acc:HGNC:29484]	-
ENSG00000249096	1.38777878078145e-17	9.91898984227611	-6.32840450531755	0.00417417063605607	0.0738206020394745	LINC02362	4	184365183	184382306	-	2767	lincRNA	long intergenic non-protein coding RNA 2362 [Source:HGNC Symbol;Acc:HGNC:53284]	-
ENSG00000131097	10.0816643515556	1.38777878078145e-17	6.35138933591613	0.00417417063605607	0.0738206020394745	HIGD1B	17	44846353	44850480	+	861	protein_coding	HIG1 hypoxia inducible domain family member 1B [Source:HGNC Symbol;Acc:HGNC:24318]	-
ENSG00000180610	1.38777878078145e-17	9.91898984227611	-6.32840450531755	0.00417417063605607	0.0738206020394745	ZBTB12BP	4	39770081	39771371	-	1122	processed_pseudogene	zinc finger and BTB domain containing 12B, pseudogene [Source:HGNC Symbol;Acc:HGNC:37702]	-
ENSG00000101306	10.0816643515556	1.38777878078145e-17	6.35138933591613	0.00417417063605607	0.0738206020394745	MYLK2	20	31819308	31834689	+	2976	protein_coding	myosin light chain kinase 2 [Source:HGNC Symbol;Acc:HGNC:16243]	-
ENSG00000176927	10.0816643515556	1.38777878078145e-17	6.35138933591613	0.00417417063605607	0.0738206020394745	EFCAB5	17	29929200	30108452	+	6928	protein_coding	EF-hand calcium binding domain 5 [Source:HGNC Symbol;Acc:HGNC:24801]	-
ENSG00000227227	1.38777878078145e-17	9.91898984227611	-6.32840450531755	0.00417417063605607	0.0738206020394745	AC017101.1	2	186641339	186695287	-	571	antisense	novel transcript	-
ENSG00000232909	1.38777878078145e-17	9.91898984227611	-6.32840450531755	0.00417417063605607	0.0738206020394745	AL157823.2	6	35733867	35736947	-	669	antisense	novel transcript	-
ENSG00000188263	1.38777878078145e-17	9.91898984227611	-6.32840450531755	0.00417417063605607	0.0738206020394745	IL17REL	22	49994513	50012659	-	3696	protein_coding	interleukin 17 receptor E like [Source:HGNC Symbol;Acc:HGNC:33808]	-
ENSG00000156687	1.38777878078145e-17	9.91898984227611	-6.32840450531755	0.00417417063605607	0.0738206020394745	UNC5D	8	35235457	35796550	+	10816	protein_coding	unc-5 netrin receptor D [Source:HGNC Symbol;Acc:HGNC:18634]	-
ENSG00000234692	10.0816643515556	1.38777878078145e-17	6.35138933591613	0.00417417063605607	0.0738206020394745	AL355601.1	9	115252538	115254251	-	427	lincRNA	novel transcript	-
ENSG00000229990	1.38777878078145e-17	9.91898984227611	-6.32840450531755	0.00417417063605607	0.0738206020394745	AC022400.2	10	73841833	73847115	+	866	antisense	novel transcript, antisense to CAMK2G	-
ENSG00000102554	2293.42390362589	5250.4802966162	-1.19490269171144	0.0041935190364944	0.0741109182449557	KLF5	13	73054976	73077542	+	3893	protein_coding	Kruppel like factor 5 [Source:HGNC Symbol;Acc:HGNC:6349]	zf-C2H2
ENSG00000196550	81.6566264358225	28.7663656642684	1.50109279081499	0.00429447285038955	0.075842011093672	FAM72A	1	206186179	206204414	-	3783	protein_coding	family with sequence similarity 72 member A [Source:HGNC Symbol;Acc:HGNC:24044]	-
ENSG00000138621	265.130484111979	109.115689031745	1.2798597085458	0.00433573320970104	0.0765172134605898	PPCDC	15	75023555	75117462	+	3781	protein_coding	phosphopantothenoylcysteine decarboxylase [Source:HGNC Symbol;Acc:HGNC:28107]	-
ENSG00000160460	12.0978597205459	41.6619365402458	-1.77357429339165	0.00434191207434666	0.0765193876868123	SPTBN4	19	40466241	40576464	+	11549	protein_coding	spectrin beta, non-erythrocytic 4 [Source:HGNC Symbol;Acc:HGNC:14896]	-
ENSG00000179023	42.3408002537011	11.9029246865412	1.81980959374562	0.00434191207434666	0.0765193876868123	KLHDC7A	1	18480982	18486126	+	5145	protein_coding	kelch domain containing 7A [Source:HGNC Symbol;Acc:HGNC:26791]	-
ENSG00000204967	522.195504918348	222.199919628658	1.23225945142889	0.00436542468391251	0.0766680220057393	PCDHA4	5	140806929	141012344	+	13440	protein_coding	protocadherin alpha 4 [Source:HGNC Symbol;Acc:HGNC:8670]	-
ENSG00000275322	22.1788389337256	3.9671807881837	2.44606526745917	0.00436854826243529	0.0766680220057393	AC103746.1	15	96342953	96345651	+	1133	lincRNA	novel transcript	-
ENSG00000279744	4.03308270017211	21.8225963938246	-2.40035767717137	0.00436854826243529	0.0766680220057393	AC132938.5	17	82462601	82464255	+	1655	TEC	TEC	-
ENSG00000284966	22.1788389337256	3.9671807881837	2.44606526745917	0.00436854826243529	0.0766680220057393	AL138689.2	13	106491147	106521630	+	8771	antisense	novel transcript, antisense to EFNB2	-
ENSG00000254471	22.1788389337256	3.9671807881837	2.44606526745917	0.00436854826243529	0.0766680220057393	AP001284.1	11	79987513	79989630	+	2118	processed_pseudogene	origin recognition complex, subunit 3-like (yeast) (ORC3L) pseudogene	-
ENSG00000264057	22.1788389337256	3.9671807881837	2.44606526745917	0.00436854826243529	0.0766680220057393	AC103810.1	17	64927634	64934203	+	968	transcribed_unprocessed_pseudogene	bromodomain PHD finger transcription factor (BPTF) pseudogene	-
ENSG00000198668	4064.65230238218	1781.57193654897	1.18992357184495	0.00439056980751807	0.0770010271863959	CALM1	14	90396502	90408261	+	7705	protein_coding	calmodulin 1 [Source:HGNC Symbol;Acc:HGNC:1442]	-
ENSG00000089351	585.70568653936	1347.09042046341	-1.20142728268607	0.00446006724518814	0.0781656167963903	GRAMD1A	19	34994784	35026471	+	5942	protein_coding	GRAM domain containing 1A [Source:HGNC Symbol;Acc:HGNC:29305]	-
ENSG00000228696	122.988649218806	46.6217713864472	1.39702339968507	0.00446381838302249	0.0781771435729344	ARL17B	17	46274784	46361797	-	4219	protein_coding	ADP ribosylation factor like GTPase 17B [Source:HGNC Symbol;Acc:HGNC:32387]	-
ENSG00000233016	1689.57312909597	3847.83905523501	-1.18733062912159	0.00448621565973797	0.0785149876405111	SNHG7	9	136721366	136728184	-	4345	antisense	small nucleolar RNA host gene 7 [Source:HGNC Symbol;Acc:HGNC:28254]	-
ENSG00000100583	37.3003098070502	9.91898984227611	1.89755842934407	0.00449771478675046	0.078607363824867	SAMD15	14	77376689	77391497	+	2616	protein_coding	sterile alpha motif domain containing 15 [Source:HGNC Symbol;Acc:HGNC:18631]	-
ENSG00000010310	10.0816643515556	36.7021016471283	-1.85137981972802	0.00449771478675046	0.078607363824867	GIPR	19	45668244	45683724	+	4736	protein_coding	gastric inhibitory polypeptide receptor [Source:HGNC Symbol;Acc:HGNC:4271]	-
ENSG00000129993	212.709381852543	499.950660710354	-1.23242171726917	0.00450556739327944	0.0786901860144838	CBFA2T3	16	88874858	88977204	-	5972	protein_coding	CBFA2/RUNX1 translocation partner 3 [Source:HGNC Symbol;Acc:HGNC:1537]	-
ENSG00000230183	101.818588749408	247.991059891822	-1.283257622822	0.00452372359756861	0.0789527228990013	CNOT6LP1	15	56005715	56007176	-	1462	processed_pseudogene	CCR4-NOT transcription complex subunit 6-like pseudogene 1 [Source:HGNC Symbol;Acc:HGNC:32355]	-
ENSG00000174137	63.5108604173323	20.8306293180754	1.60244038529571	0.00452978532193111	0.079003957664488	FAM53A	4	1617915	1684302	-	4239	protein_coding	family with sequence similarity 53 member A [Source:HGNC Symbol;Acc:HGNC:31860]	-
ENSG00000158715	253.033306666063	590.219651518689	-1.2215231659881	0.00456269231690769	0.0794985051380502	SLC45A3	1	205657851	205680459	-	3702	protein_coding	solute carrier family 45 member 3 [Source:HGNC Symbol;Acc:HGNC:8642]	-
ENSG00000227398	48.3893888357077	124.987160033342	-1.3667654440433	0.00456443221570555	0.0794985051380502	KIF9-AS1	3	47164497	47246601	+	4898	antisense	KIF9 antisense RNA 1 [Source:HGNC Symbol;Acc:HGNC:26822]	-
ENSG00000138623	328.64066571203	761.829930730362	-1.21265028519134	0.00457065886478562	0.0795043691017065	SEMA7A	15	74409289	74433958	-	3800	protein_coding	semaphorin 7A (John Milton Hagen blood group) [Source:HGNC Symbol;Acc:HGNC:10741]	-
ENSG00000072195	192.547419450769	454.32018183621	-1.2379634419317	0.00457106079078741	0.0795043691017065	SPEG	2	219434846	219498287	+	17910	protein_coding	SPEG complex locus [Source:HGNC Symbol;Acc:HGNC:16901]	-
ENSG00000084092	818.576352493779	1870.84896040124	-1.19238201379064	0.00457945198451684	0.0795955368312996	NOA1	4	56963370	56978823	-	3415	protein_coding	nitric oxide associated 1 [Source:HGNC Symbol;Acc:HGNC:28473]	-
ENSG00000121068	85.6890188941883	30.7502996836494	1.47471737472733	0.00459920867623411	0.0798555180956858	TBX2	17	61399896	61409466	+	6029	protein_coding	T-box 2 [Source:HGNC Symbol;Acc:HGNC:11597]	T-box
ENSG00000271533	208.676989371864	85.3084824665047	1.2892459390799	0.00460623684288131	0.0798555180956858	Z83843.1	X	74209976	74213660	-	3685	sense_intronic	novel transcript, sense intronic FTX	-
ENSG00000170271	32.2598194133571	7.93505457250129	2.0063045931507	0.00461336880419837	0.0798555180956858	FAXDC2	5	154818491	154859252	-	7222	protein_coding	fatty acid hydroxylase domain containing 2 [Source:HGNC Symbol;Acc:HGNC:1334]	-
ENSG00000065989	8.06546939521856	31.7422666865516	-1.96020889997152	0.00461336880419837	0.0798555180956858	PDE4A	19	10416773	10469631	+	6646	protein_coding	phosphodiesterase 4A [Source:HGNC Symbol;Acc:HGNC:8780]	-
ENSG00000225905	8.06546939521856	31.7422666865516	-1.96020889997152	0.00461336880419837	0.0798555180956858	AL391244.2	1	1420245	1422691	+	543	antisense	novel transcript	-
ENSG00000224747	8.06546939521856	31.7422666865516	-1.96020889997152	0.00461336880419837	0.0798555180956858	MTCYBP21	21	44469929	44472516	-	1113	processed_pseudogene	MT-CYB pseudogene 21 [Source:HGNC Symbol;Acc:HGNC:51977]	-
ENSG00000255970	6.04927521073364	26.7824316236444	-2.12386035908415	0.0046210579259267	0.079933864410691	LINC02421	12	67709047	67729475	-	3135	lincRNA	long intergenic non-protein coding RNA 2421 [Source:HGNC Symbol;Acc:HGNC:53351]	-
ENSG00000137699	688.531694881304	1575.24281475602	-1.19383388470572	0.00463326734785683	0.0800902410499574	TRIM29	11	120111275	120185529	-	10218	protein_coding	tripartite motif containing 29 [Source:HGNC Symbol;Acc:HGNC:17274]	-
ENSG00000230409	304.446310815302	126.971093906934	1.26084953191298	0.00463915448821791	0.0801125912874875	TCEA1P2	3	37275693	37276598	+	906	processed_pseudogene	transcription elongation factor A1 pseudogene 2 [Source:HGNC Symbol;Acc:HGNC:29891]	-
ENSG00000165490	168.353064575339	67.4530774531745	1.31791341218749	0.00464090034998741	0.0801125912874875	DDIAS	11	82899975	82958277	+	5339	protein_coding	DNA damage induced apoptosis suppressor [Source:HGNC Symbol;Acc:HGNC:26351]	-
ENSG00000274173	486.912070685371	208.312382559894	1.22441089174341	0.00466668256552944	0.0804972516020972	AL035661.1	20	24931840	24932983	+	1144	lincRNA	novel transcript	-
ENSG00000244045	152.223494664136	60.5093088004857	1.32914658968245	0.00466955408549677	0.0804972516020972	TMEM199	17	28357581	28363683	+	4620	protein_coding	transmembrane protein 199 [Source:HGNC Symbol;Acc:HGNC:18085]	-
ENSG00000164756	958.701991319209	416.625438415583	1.20208346322728	0.00468379802652676	0.0806877598680193	SLC30A8	8	116950273	117176714	+	6279	protein_coding	solute carrier family 30 member 8 [Source:HGNC Symbol;Acc:HGNC:20303]	-
ENSG00000178202	323.600175108423	135.898796334517	1.25090036294519	0.00469400337405851	0.0808084831534105	KDELC2	11	108472105	108498432	-	4993	protein_coding	KDEL motif containing 2 [Source:HGNC Symbol;Acc:HGNC:28496]	-
ENSG00000196787	445.580047727844	190.456977751895	1.22567032848746	0.00469974487229887	0.0808522480685752	HIST1H2AG	6	27133042	27135291	+	2250	protein_coding	histone cluster 1 H2A family member g [Source:HGNC Symbol;Acc:HGNC:4737]	-
ENSG00000186871	299.405820212018	124.987160033342	1.25947143635302	0.00471410991195388	0.0810442079557133	ERCC6L	X	72204657	72239047	-	4364	protein_coding	ERCC excision repair 6 like, spindle assembly checkpoint helicase [Source:HGNC Symbol;Acc:HGNC:20794]	-
ENSG00000148841	86.6971170091819	213.272217227681	-1.29742272379793	0.00472405728712332	0.0811379456050026	ITPRIP	10	104309698	104338448	-	7279	protein_coding	inositol 1,4,5-trisphosphate receptor interacting protein [Source:HGNC Symbol;Acc:HGNC:29370]	-
ENSG00000265982	119.964354864354	45.6298044202627	1.39208378977318	0.0047259835363471	0.0811379456050026	AC103810.3	17	64778842	64778937	-	96	unprocessed_pseudogene	Rho GTPase-activating protein 27-like protein pseudogene	-
ENSG00000138792	188.515026970956	76.3807799733343	1.30197733023468	0.00474743945218146	0.0814283514531557	ENPEP	4	110365733	110565285	+	7802	protein_coding	glutamyl aminopeptidase [Source:HGNC Symbol;Acc:HGNC:3355]	-
ENSG00000020577	1260.12332951716	551.532941173321	1.19185961449811	0.00474934275253053	0.0814283514531557	SAMD4A	14	54567097	54793315	+	12170	protein_coding	sterile alpha motif domain containing 4A [Source:HGNC Symbol;Acc:HGNC:23023]	-
ENSG00000154065	19.1545449466944	57.5334079402449	-1.58052800475279	0.00476466384063539	0.0815803418567329	ANKRD29	18	23598926	23662885	-	6391	protein_coding	ankyrin repeat domain 29 [Source:HGNC Symbol;Acc:HGNC:27110]	-
ENSG00000174125	58.4703698757692	18.8466951251346	1.62687012542767	0.00476466384063539	0.0815803418567329	TLR1	4	38790677	38856817	-	4535	protein_coding	toll like receptor 1 [Source:HGNC Symbol;Acc:HGNC:11847]	-
ENSG00000013503	181.458340131794	73.404879136744	1.30421076364646	0.00480142256969405	0.0821540630882249	POLR3B	12	106357658	106510198	+	4858	protein_coding	RNA polymerase III subunit B [Source:HGNC Symbol;Acc:HGNC:30348]	-
ENSG00000186684	190.531223210837	77.3727469181893	1.29872971957859	0.00481336320540637	0.082302648800426	CYP27C1	2	127184120	127220078	-	4491	protein_coding	cytochrome P450 family 27 subfamily C member 1 [Source:HGNC Symbol;Acc:HGNC:33480]	-
ENSG00000131848	121.980551100604	46.6217713864472	1.38516140480493	0.00482994883422738	0.0825304036095972	ZSCAN5A	19	56219670	56368383	-	8039	protein_coding	zinc finger and SCAN domain containing 5A [Source:HGNC Symbol;Acc:HGNC:23710]	zf-C2H2
ENSG00000276814	3.02498776047254	18.8466951251346	-2.59080107501242	0.00484911421090812	0.0826901581228543	AC004801.6	12	48039784	48040761	-	978	lincRNA	novel transcript	-
ENSG00000228643	3.02498776047254	18.8466951251346	-2.59080107501242	0.00484911421090812	0.0826901581228543	AC079779.2	2	286419	301515	+	922	processed_transcript	novel transcript	-
ENSG00000225442	3.02498776047254	18.8466951251346	-2.59080107501242	0.00484911421090812	0.0826901581228543	MPRIP-AS1	17	17076038	17077752	-	1058	antisense	MPRIP antisense RNA 1 [Source:HGNC Symbol;Acc:HGNC:41263]	-
ENSG00000176454	510.098327466957	1164.56850502665	-1.19075234403694	0.00485736007914062	0.0827749183547146	LPCAT4	15	34358618	34367278	-	4799	protein_coding	lysophosphatidylcholine acyltransferase 4 [Source:HGNC Symbol;Acc:HGNC:30059]	-
ENSG00000134107	763.130955836927	1733.95752382766	-1.18393555571134	0.00487124488827504	0.0829555935421071	BHLHE40	3	4979116	4985323	+	3837	protein_coding	basic helix-loop-helix family member e40 [Source:HGNC Symbol;Acc:HGNC:1046]	bHLH
ENSG00000235092	26.2112310551621	74.3968460826245	-1.50066494941364	0.00487968223319945	0.082995563537916	ID2-AS1	2	8666636	8681863	-	2060	antisense	ID2 antisense RNA 1 [Source:HGNC Symbol;Acc:HGNC:51103]	-
ENSG00000261488	55.4460755568074	139.866664078424	-1.33295948211586	0.00488016015421586	0.082995563537916	TBILA	3	112133423	112135359	+	1937	antisense	TGF-beta induced lncRNA [Source:HGNC Symbol;Acc:HGNC:53943]	-
ENSG00000166454	2572.66708316736	1136.79343093816	1.17820489048395	0.00489751935111824	0.0832347740695765	ATMIN	16	81035847	81047358	+	6262	protein_coding	ATM interactor [Source:HGNC Symbol;Acc:HGNC:29034]	-
ENSG00000273355	11.0897619976089	38.6860356110944	-1.79118120135986	0.00491367421684081	0.0833674197718675	AP000894.4	18	813274	813756	+	483	lincRNA	novel transcript	-
ENSG00000232712	11.0897619976089	38.6860356110944	-1.79118120135986	0.00491367421684081	0.0833674197718675	KIZ-AS1	20	21154023	21218289	-	5451	antisense	KIZ antisense RNA 1 [Source:HGNC Symbol;Acc:HGNC:51231]	-
ENSG00000006118	1174.43498922628	2656.48677029438	-1.17746821380972	0.00491522061807861	0.0833674197718675	TMEM132A	11	60924463	60937159	+	7271	protein_coding	transmembrane protein 132A [Source:HGNC Symbol;Acc:HGNC:31092]	-
ENSG00000143126	818.576352493779	1857.95339028926	-1.18240390633068	0.00492666893871321	0.083505551588974	CELSR2	1	109250019	109275750	+	12349	protein_coding	cadherin EGF LAG seven-pass G-type receptor 2 [Source:HGNC Symbol;Acc:HGNC:3231]	-
ENSG00000141753	143.150611591838	338.260050765807	-1.23988250328909	0.00495868993294783	0.0839919651377061	IGFBP4	17	40443461	40457731	+	2200	protein_coding	insulin like growth factor binding protein 4 [Source:HGNC Symbol;Acc:HGNC:5473]	-
ENSG00000077150	670.385928703093	1521.67660044409	-1.18244963460797	0.00496314101994402	0.0840110514775789	NFKB2	10	102394110	102402529	+	4484	protein_coding	nuclear factor kappa B subunit 2 [Source:HGNC Symbol;Acc:HGNC:7795]	RHD
ENSG00000053702	60.4865660910301	19.8386622291584	1.60215187891038	0.00499867539266799	0.0845559066422393	NRIP2	12	2825348	2835544	-	2803	protein_coding	nuclear receptor interacting protein 2 [Source:HGNC Symbol;Acc:HGNC:23078]	-
ENSG00000215190	195.571713810759	80.3486477508966	1.28201415984176	0.00500744134940098	0.0846338304708847	LINC00680	6	57946074	57961501	-	2969	transcribed_unprocessed_pseudogene	long intergenic non-protein coding RNA 680 [Source:HGNC Symbol;Acc:HGNC:44417]	-
ENSG00000164683	184.482634491351	431.504942397767	-1.22534029995816	0.00500997983477538	0.0846338304708847	HEY1	8	79764010	79767863	-	3232	protein_coding	hes related family bHLH transcription factor with YRPW motif 1 [Source:HGNC Symbol;Acc:HGNC:4880]	bHLH
ENSG00000262655	46.373192637253	13.8868592745589	1.73043567646099	0.00501982402069453	0.0847434820647911	SPON1	11	13962689	14267884	+	5102	protein_coding	spondin 1 [Source:HGNC Symbol;Acc:HGNC:11252]	-
ENSG00000185515	709.701755422647	309.493009723801	1.19697305942218	0.00503903968236162	0.0850110886866775	BRCC3	X	155071420	155123074	+	3182	protein_coding	BRCA1/BRCA2-containing complex subunit 3 [Source:HGNC Symbol;Acc:HGNC:24185]	-
ENSG00000186862	88.7133132396114	216.24811802815	-1.28428291200663	0.00506805700631202	0.0854435868335673	PDZD7	10	101007683	101032295	-	6609	protein_coding	PDZ domain containing 7 [Source:HGNC Symbol;Acc:HGNC:26257]	-
ENSG00000183248	76.6161358669848	188.473043883908	-1.29726064178728	0.00507153995003741	0.0854453050782303	PRR36	19	7868719	7874379	-	4456	protein_coding	proline rich 36 [Source:HGNC Symbol;Acc:HGNC:26172]	-
ENSG00000102524	9.0735668060332	33.7262006806703	-1.87986247230139	0.00512977993355925	0.0862540242720621	TNFSF13B	13	108251240	108308484	+	3059	protein_coding	TNF superfamily member 13b [Source:HGNC Symbol;Acc:HGNC:11929]	-
ENSG00000264343	9.0735668060332	33.7262006806703	-1.87986247230139	0.00512977993355925	0.0862540242720621	NOTCH2NLA	1	146146203	146229026	-	6443	protein_coding	notch 2 N-terminal like A [Source:HGNC Symbol;Acc:HGNC:31862]	-
ENSG00000217236	9.0735668060332	33.7262006806703	-1.87986247230139	0.00512977993355925	0.0862540242720621	SP9	2	174334946	174338492	+	2554	protein_coding	Sp9 transcription factor [Source:HGNC Symbol;Acc:HGNC:30690]	zf-C2H2
ENSG00000258711	68.5513509688729	23.8065305120343	1.52084587885581	0.00514179283126295	0.086292118666359	AL358334.2	14	50956259	50962002	-	4714	lincRNA	novel transcript	-
ENSG00000227218	68.5513509688729	23.8065305120343	1.52084587885581	0.00514179283126295	0.086292118666359	AL157935.1	9	127934503	127940952	+	2520	antisense	novel transcript	-
ENSG00000079819	1017.17168234045	447.376413311574	1.1847732177061	0.00517296375604762	0.086292118666359	EPB41L2	6	130839347	131063322	-	10320	protein_coding	erythrocyte membrane protein band 4.1 like 2 [Source:HGNC Symbol;Acc:HGNC:3379]	-
ENSG00000133519	174.401653293355	405.713802161651	-1.21746744785622	0.00517522275896853	0.086292118666359	ZDHHC8P1	22	23390606	23402726	-	3269	transcribed_unprocessed_pseudogene	zinc finger DHHC-type containing 8 pseudogene 1 [Source:HGNC Symbol;Acc:HGNC:26461]	-
ENSG00000086619	43.348898347718	112.09158984651	-1.368095880222	0.00521711366531799	0.086292118666359	ERO1B	1	236215555	236281985	-	5361	protein_coding	endoplasmic reticulum oxidoreductase 1 beta [Source:HGNC Symbol;Acc:HGNC:14355]	-
ENSG00000173085	296.381525850084	124.987160033342	1.24483080370524	0.00521996851504667	0.086292118666359	COQ2	4	83261536	83284914	-	2774	protein_coding	coenzyme Q2, polyprenyltransferase [Source:HGNC Symbol;Acc:HGNC:25223]	-
ENSG00000126368	146.174905949016	343.219885427827	-1.23073917126327	0.00522075424433025	0.086292118666359	NR1D1	17	40092787	40100725	-	2772	protein_coding	nuclear receptor subfamily 1 group D member 1 [Source:HGNC Symbol;Acc:HGNC:7962]	THR-like
ENSG00000130598	28.2274271561726	78.3647138627271	-1.46907846109458	0.00522757057858812	0.086292118666359	TNNI2	11	1838989	1841680	+	1082	protein_coding	troponin I2, fast skeletal type [Source:HGNC Symbol;Acc:HGNC:11946]	-
ENSG00000101846	130.045336047545	50.5896392384728	1.35989992730884	0.00523051318049424	0.086292118666359	STS	X	7219456	7354810	+	6521	protein_coding	steroid sulfatase [Source:HGNC Symbol;Acc:HGNC:11425]	-
ENSG00000273802	485.903972564441	210.296316427061	1.20775484227182	0.00524032289815783	0.086292118666359	HIST1H2BG	6	26215159	26216692	-	1534	protein_coding	histone cluster 1 H2B family member g [Source:HGNC Symbol;Acc:HGNC:4746]	-
ENSG00000021826	2.01689436757532	15.8707936962261	-2.90126709891886	0.00524730524756346	0.086292118666359	CPS1	2	210477682	210679107	+	10775	protein_coding	carbamoyl-phosphate synthase 1 [Source:HGNC Symbol;Acc:HGNC:2323]	-
ENSG00000230102	2.01689436757532	15.8707936962261	-2.90126709891886	0.00524730524756346	0.086292118666359	LINC02028	3	194005259	194070970	-	7346	processed_transcript	long intergenic non-protein coding RNA 2028 [Source:HGNC Symbol;Acc:HGNC:27718]	-
ENSG00000233589	16.130251104134	1.98323897094656	2.94626204851664	0.00524730524756346	0.086292118666359	AL138789.1	1	68479129	68483539	+	960	antisense	novel transcript	-
ENSG00000122012	2.01689436757532	15.8707936962261	-2.90126709891886	0.00524730524756346	0.086292118666359	SV2C	5	76083172	76353939	+	12028	protein_coding	synaptic vesicle glycoprotein 2C [Source:HGNC Symbol;Acc:HGNC:30670]	-
ENSG00000205238	16.130251104134	1.98323897094656	2.94626204851664	0.00524730524756346	0.086292118666359	SPDYE2	7	102551232	102562308	+	2072	protein_coding	speedy/RINGO cell cycle regulator family member E2 [Source:HGNC Symbol;Acc:HGNC:33841]	-
ENSG00000271964	2.01689436757532	15.8707936962261	-2.90126709891886	0.00524730524756346	0.086292118666359	AC090948.1	3	16314439	16314987	+	549	antisense	novel transcript, antisense to RFTN1	-
ENSG00000229344	16.130251104134	1.98323897094656	2.94626204851664	0.00524730524756346	0.086292118666359	MTCO2P12	1	632757	633438	+	682	unprocessed_pseudogene	MT-CO2 pseudogene 12 [Source:HGNC Symbol;Acc:HGNC:52028]	-
ENSG00000271021	2.01689436757532	15.8707936962261	-2.90126709891886	0.00524730524756346	0.086292118666359	AC239600.1	X	115454733	115455194	-	462	processed_pseudogene	UDP-GlcNAc:betaGal beta-1,3-N-acetylglucosaminyltransferase-like 1 (B3GNTL1) pseudogene	-
ENSG00000179284	16.130251104134	1.98323897094656	2.94626204851664	0.00524730524756346	0.086292118666359	DAND5	19	12965159	12974762	+	1997	protein_coding	DAN domain BMP antagonist family member 5 [Source:HGNC Symbol;Acc:HGNC:26780]	-
ENSG00000255690	2.01689436757532	15.8707936962261	-2.90126709891886	0.00524730524756346	0.086292118666359	TRIL	7	28953358	28958292	-	4935	protein_coding	TLR4 interactor with leucine rich repeats [Source:HGNC Symbol;Acc:HGNC:22200]	-
ENSG00000106853	87.7052151243247	213.272217227681	-1.28076785679538	0.00524848954602738	0.086292118666359	PTGR1	9	111549722	111599893	-	3760	protein_coding	prostaglandin reductase 1 [Source:HGNC Symbol;Acc:HGNC:18429]	-
ENSG00000137804	86.6971170091819	31.7422666865516	1.445945595276	0.00527857477489634	0.086292118666359	NUSAP1	15	41332694	41381050	+	2875	protein_coding	nucleolar and spindle associated protein 1 [Source:HGNC Symbol;Acc:HGNC:18538]	-
ENSG00000171517	1.00879955422853	12.8948920057617	-3.52245264256289	0.00528154359696994	0.086292118666359	LPAR3	1	84811602	84893213	-	3543	protein_coding	lysophosphatidic acid receptor 3 [Source:HGNC Symbol;Acc:HGNC:14298]	-
ENSG00000068831	1.00879955422853	12.8948920057617	-3.52245264256289	0.00528154359696994	0.086292118666359	RASGRP2	11	64726911	64745456	-	6084	protein_coding	RAS guanyl releasing protein 2 [Source:HGNC Symbol;Acc:HGNC:9879]	-
ENSG00000178401	1.00879955422853	12.8948920057617	-3.52245264256289	0.00528154359696994	0.086292118666359	DNAJC22	12	49346917	49357546	+	5109	protein_coding	DnaJ heat shock protein family (Hsp40) member C22 [Source:HGNC Symbol;Acc:HGNC:25802]	-
ENSG00000279539	13.1059575035158	0.991269054719157	3.56618953997445	0.00528154359696994	0.086292118666359	AC006486.2	19	42242775	42244973	+	2199	TEC	TEC	-
ENSG00000185467	1.00879955422853	12.8948920057617	-3.52245264256289	0.00528154359696994	0.086292118666359	KPNA7	7	99173574	99207506	-	1725	protein_coding	karyopherin subunit alpha 7 [Source:HGNC Symbol;Acc:HGNC:21839]	-
ENSG00000258938	13.1059575035158	0.991269054719157	3.56618953997445	0.00528154359696994	0.086292118666359	AL162311.3	14	35819224	35826765	-	2867	antisense	novel transcript, antisense to BRMS1L	-
ENSG00000262185	13.1059575035158	0.991269054719157	3.56618953997445	0.00528154359696994	0.086292118666359	AC005736.1	16	3931217	3950586	-	2310	lincRNA	uncharacterized LOC102724927 [Source:NCBI gene;Acc:102724927]	-
ENSG00000261320	1.00879955422853	12.8948920057617	-3.52245264256289	0.00528154359696994	0.086292118666359	AC009061.1	16	67430667	67431464	-	475	lincRNA	novel transcript	-
ENSG00000236308	13.1059575035158	0.991269054719157	3.56618953997445	0.00528154359696994	0.086292118666359	AL138921.2	10	100190036	100190747	+	578	antisense	novel transcript, antisense to CHUK	-
ENSG00000240996	1.00879955422853	12.8948920057617	-3.52245264256289	0.00528154359696994	0.086292118666359	AL157400.4	10	89694295	89697928	-	667	lincRNA	novel transcript	-
ENSG00000136881	1.00879955422853	12.8948920057617	-3.52245264256289	0.00528154359696994	0.086292118666359	BAAT	9	101360417	101383519	-	3389	protein_coding	bile acid-CoA:amino acid N-acyltransferase [Source:HGNC Symbol;Acc:HGNC:932]	-
ENSG00000275601	13.1059575035158	0.991269054719157	3.56618953997445	0.00528154359696994	0.086292118666359	AC011330.2	15	43642389	43643023	-	635	sense_intronic	novel transcript, sense intronic to CATSPER2	-
ENSG00000272910	1.00879955422853	12.8948920057617	-3.52245264256289	0.00528154359696994	0.086292118666359	AC090425.2	3	179583262	179583762	-	501	antisense	novel transcript, antisense to ACTL6A	-
ENSG00000188365	1.00879955422853	12.8948920057617	-3.52245264256289	0.00528154359696994	0.086292118666359	AC092171.1	7	5419846	5423122	+	753	antisense	novel transcript	-
ENSG00000234699	13.1059575035158	0.991269054719157	3.56618953997445	0.00528154359696994	0.086292118666359	AL139339.1	10	103452846	103462695	+	657	antisense	novel transcript	-
ENSG00000005243	1.00879955422853	12.8948920057617	-3.52245264256289	0.00528154359696994	0.086292118666359	COPZ2	17	48026167	48038030	-	1851	protein_coding	coatomer protein complex subunit zeta 2 [Source:HGNC Symbol;Acc:HGNC:19356]	-
ENSG00000162641	13.1059575035158	0.991269054719157	3.56618953997445	0.00528154359696994	0.086292118666359	AKNAD1	1	108815898	108858228	-	4915	protein_coding	AKNA domain containing 1 [Source:HGNC Symbol;Acc:HGNC:28398]	-
ENSG00000276012	1.00879955422853	12.8948920057617	-3.52245264256289	0.00528154359696994	0.086292118666359	AL160153.1	13	101717564	101723106	+	429	antisense	novel transcript, antisense to FGF14	-
ENSG00000165617	13.1059575035158	0.991269054719157	3.56618953997445	0.00528154359696994	0.086292118666359	DACT1	14	58633967	58648321	+	4490	protein_coding	dishevelled binding antagonist of beta catenin 1 [Source:HGNC Symbol;Acc:HGNC:17748]	-
ENSG00000179978	24.1950349787579	4.95914996076603	2.25783310441126	0.00528627763808468	0.086292118666359	AC140134.1	5	70094659	70128434	-	3544	unprocessed_pseudogene	NLR family, apoptosis inhibitory protein (NAIP) pseudogene	-
ENSG00000285804	5.04117864661044	23.8065305120343	-2.2119770141972	0.00528627763808468	0.086292118666359	AC093218.1	5	72095855	72108000	-	2641	antisense	uncharacterized LOC105379028 [Source:NCBI gene;Acc:105379028]	-
ENSG00000270806	5.04117864661044	23.8065305120343	-2.2119770141972	0.00528627763808468	0.086292118666359	C17orf50	17	35760897	35765079	+	1063	protein_coding	chromosome 17 open reading frame 50 [Source:HGNC Symbol;Acc:HGNC:29581]	-
ENSG00000143942	29.2355252142976	6.94308667956636	2.05431420251446	0.00529072349790639	0.086292118666359	CHAC2	2	53767792	53775196	+	1321	protein_coding	ChaC cation transport regulator homolog 2 [Source:HGNC Symbol;Acc:HGNC:32363]	-
ENSG00000273729	29.2355252142976	6.94308667956636	2.05431420251446	0.00529072349790639	0.086292118666359	AC007686.3	14	77028086	77031572	+	3487	antisense	novel transcript, antisense to IRF2BPL	-
ENSG00000277053	272.187170955738	623.946527203351	-1.1964550873344	0.00529252864564959	0.086292118666359	GTF2IP1	7	75185385	75237696	-	7453	transcribed_unprocessed_pseudogene	general transcription factor IIi pseudogene 1 [Source:HGNC Symbol;Acc:HGNC:4660]	-
ENSG00000164093	55.4460755568074	17.8547280036588	1.62789126013898	0.00529608374489174	0.0862944090270174	PITX2	4	110617423	110642123	-	5787	protein_coding	paired like homeodomain 2 [Source:HGNC Symbol;Acc:HGNC:9005]	Homeobox
ENSG00000172062	607.883845201064	264.854497752087	1.19820631256778	0.00532540164418836	0.0867162051236652	SMN1	5	70925030	70953942	+	3097	protein_coding	survival of motor neuron 1, telomeric [Source:HGNC Symbol;Acc:HGNC:11117]	-
ENSG00000132646	3238.01184308688	1444.30317977106	1.16466451152557	0.0053288646129252	0.0867167202175438	PCNA	20	5114953	5126626	-	1471	protein_coding	proliferating cell nuclear antigen [Source:HGNC Symbol;Acc:HGNC:8729]	-
ENSG00000128604	72.5837434158359	178.553374542461	-1.29718321785021	0.00535669185434595	0.0871134598089001	IRF5	7	128937612	128950035	+	4375	protein_coding	interferon regulatory factor 5 [Source:HGNC Symbol;Acc:HGNC:6120]	IRF
ENSG00000065328	448.604342090542	194.424845487594	1.20569853444428	0.00538769505734541	0.0875613051377705	MCM10	10	13161554	13211104	+	5454	protein_coding	minichromosome maintenance 10 replication initiation factor [Source:HGNC Symbol;Acc:HGNC:18043]	-
ENSG00000135605	33.2679174866702	89.2763502346194	-1.42079481286962	0.00542658563291782	0.0881366787372103	TEC	4	48135783	48269864	-	4030	protein_coding	tec protein tyrosine kinase [Source:HGNC Symbol;Acc:HGNC:11719]	-
ENSG00000116883	45.36509453958	116.059457598013	-1.35282272673804	0.00544034470883289	0.088298981709784	AL591845.1	1	36323734	36329221	+	1838	antisense	novel transcript, antisense to EVA1B	-
ENSG00000130203	22.1788389337256	63.4852096549488	-1.51202575313791	0.00544356653623945	0.088298981709784	APOE	19	44905754	44909393	+	2191	protein_coding	apolipoprotein E [Source:HGNC Symbol;Acc:HGNC:613]	-
ENSG00000004660	235.895638619001	541.613271853759	-1.19868894719978	0.00545436584228099	0.0884174044683292	CAMKK1	17	3860315	3894891	-	7424	protein_coding	calcium/calmodulin dependent protein kinase kinase 1 [Source:HGNC Symbol;Acc:HGNC:1469]	-
ENSG00000136205	8193.82220638132	3674.24484219246	1.15706136728279	0.00545939354081694	0.0884421753612344	TNS3	7	47275154	47582558	-	11797	protein_coding	tensin 3 [Source:HGNC Symbol;Acc:HGNC:21616]	-
ENSG00000164307	2340.80451531701	1045.53247321814	1.16266980865873	0.00551052686054058	0.089213347097746	ERAP1	5	96760810	96808100	-	7945	protein_coding	endoplasmic reticulum aminopeptidase 1 [Source:HGNC Symbol;Acc:HGNC:18173]	-
ENSG00000137261	72.5837434158359	25.7904645939306	1.48826467235875	0.00552055924175065	0.0893185487564163	KIAA0319	6	24544104	24646155	-	7172	protein_coding	KIAA0319 [Source:HGNC Symbol;Acc:HGNC:21580]	-
ENSG00000182795	850.83549236706	1907.55173687378	-1.16465432573991	0.00554819353054557	0.0895869513012724	C1orf116	1	207018521	207032756	-	5502	protein_coding	chromosome 1 open reading frame 116 [Source:HGNC Symbol;Acc:HGNC:28667]	-
ENSG00000180066	57.4622717688958	18.8466951251346	1.60183313643877	0.00554985664426206	0.0895869513012724	C10orf91	10	132444327	132449408	+	2040	lincRNA	chromosome 10 open reading frame 91 (putative) [Source:HGNC Symbol;Acc:HGNC:27275]	-
ENSG00000144485	57.4622717688958	18.8466951251346	1.60183313643877	0.00554985664426206	0.0895869513012724	HES6	2	238238267	238240662	-	2037	protein_coding	hes family bHLH transcription factor 6 [Source:HGNC Symbol;Acc:HGNC:18254]	bHLH
ENSG00000178999	670.385928703093	293.621538802123	1.19068424115239	0.005551328178925	0.0895869513012724	AURKB	17	8204733	8210600	-	2241	protein_coding	aurora kinase B [Source:HGNC Symbol;Acc:HGNC:11390]	-
ENSG00000144354	702.645068575522	309.493009723801	1.18255883808153	0.00557907753842759	0.0899773117748194	CDCA7	2	173354820	173368997	+	3934	protein_coding	cell division cycle associated 7 [Source:HGNC Symbol;Acc:HGNC:14628]	-
ENSG00000243479	10.0816643515556	35.7101346612586	-1.81198746590544	0.00561466002724	0.0904934236023018	MNX1-AS1	7	157010805	157016426	+	1041	lincRNA	MNX1 antisense RNA 1 (head to head) [Source:HGNC Symbol;Acc:HGNC:48954]	-
ENSG00000178295	597.802863991176	261.878596953418	1.19037949565488	0.00563378039195493	0.0907437208830369	GEN1	2	17753858	17788941	+	11827	protein_coding	GEN1, Holliday junction 5' flap endonuclease [Source:HGNC Symbol;Acc:HGNC:26881]	-
ENSG00000215417	23.1869369518066	66.4611105043751	-1.51420924848506	0.0056548155516086	0.0910105515503553	MIR17HG	13	91347820	91354579	+	3492	processed_transcript	miR-17-92a-1 cluster host gene [Source:HGNC Symbol;Acc:HGNC:23564]	-
ENSG00000183186	172.385457053946	397.778066704055	-1.2057413338639	0.00565828744600193	0.0910105515503553	C2CD4C	19	405438	409170	-	3129	protein_coding	C2 calcium dependent domain containing 4C [Source:HGNC Symbol;Acc:HGNC:29417]	-
ENSG00000135127	378.037473630082	162.681903590055	1.21583579808219	0.00566115016766218	0.0910105515503553	BICDL1	12	119989869	120094494	+	5484	protein_coding	BICD family like cargo adaptor 1 [Source:HGNC Symbol;Acc:HGNC:28095]	-
ENSG00000175161	43.348898347718	111.099622908368	-1.3552861878386	0.00567841695352013	0.0912301037821746	CADM2	3	84958981	86074429	+	9990	protein_coding	cell adhesion molecule 2 [Source:HGNC Symbol;Acc:HGNC:29849]	-
ENSG00000267519	522.195504918348	1173.49620741222	-1.16796230608077	0.00568657830686301	0.0913031810489467	AC020916.1	19	13823880	13842928	-	19049	antisense	novel transcript	-
ENSG00000205488	27.2193291029367	75.3888130281502	-1.46554777935363	0.00570155668419513	0.0914805698275633	CALML3-AS1	10	5514244	5526246	-	4757	antisense	CALML3 antisense RNA 1 [Source:HGNC Symbol;Acc:HGNC:44682]	-
ENSG00000145592	15832.1816699133	35105.7090389666	-1.14883943077879	0.00570486617791389	0.0914805698275633	RPL37	5	40825262	40835335	-	8153	protein_coding	ribosomal protein L37 [Source:HGNC Symbol;Acc:HGNC:10347]	-
ENSG00000182575	31.2517213432949	84.3165155238962	-1.42830073847192	0.00571600492101755	0.0915430141723419	NXPH3	17	49575858	49583827	+	5648	protein_coding	neurexophilin 3 [Source:HGNC Symbol;Acc:HGNC:8077]	-
ENSG00000277224	83.6728226646715	30.7502996836494	1.44041650599836	0.00571600492101755	0.0915430141723419	HIST1H2BF	6	26199520	26200715	+	1196	protein_coding	histone cluster 1 H2B family member f [Source:HGNC Symbol;Acc:HGNC:4752]	-
ENSG00000124160	1063.54419590919	473.1675535455	1.16824244545479	0.005761195293289	0.0922083137758073	NCOA5	20	46060985	46089952	-	3220	protein_coding	nuclear receptor coactivator 5 [Source:HGNC Symbol;Acc:HGNC:15909]	-
ENSG00000088836	154.23969090272	357.107422480946	-1.21052931405702	0.00582537123568619	0.0931764442204186	SLC4A11	20	3227417	3239559	-	4346	protein_coding	solute carrier family 4 member 11 [Source:HGNC Symbol;Acc:HGNC:16438]	-
ENSG00000124766	2417.41997251971	5361.58059296308	-1.14914986349516	0.00583978390718443	0.093347893043874	SOX4	6	21592768	21598619	+	5852	protein_coding	SRY-box 4 [Source:HGNC Symbol;Acc:HGNC:11200]	HMG
ENSG00000240376	627.037709499947	1402.64056863929	-1.1613644959654	0.00584740237495643	0.0934105896459537	AC010343.1	5	33162179	33162807	+	629	processed_pseudogene	ribosomal protein S8 (RPS8) pseudogene	-
ENSG00000233539	24.1950349787579	68.4450444015042	-1.49548782985257	0.00585888898011235	0.0934759105463379	AC011294.1	7	46673785	46759851	-	2791	lincRNA	uncharacterized LOC730338 [Source:NCBI gene;Acc:730338]	-
ENSG00000172508	24.1950349787579	68.4450444015042	-1.49548782985257	0.00585888898011235	0.0934759105463379	CARNS1	11	67414968	67425607	+	5670	protein_coding	carnosine synthase 1 [Source:HGNC Symbol;Acc:HGNC:29268]	-
ENSG00000168389	32.2598194133571	86.3004494088736	-1.41618013229823	0.00587031478779481	0.0935400979301075	MFSD2A	1	39955112	39969968	+	4007	protein_coding	major facilitator superfamily domain containing 2A [Source:HGNC Symbol;Acc:HGNC:25897]	-
ENSG00000134539	32.2598194133571	86.3004494088736	-1.41618013229823	0.00587031478779481	0.0935400979301075	KLRD1	12	10226058	10329600	+	17404	protein_coding	killer cell lectin like receptor D1 [Source:HGNC Symbol;Acc:HGNC:6378]	-
ENSG00000148400	1594.81190571438	3539.33733948503	-1.15003176121719	0.00589344984774388	0.0938495680858118	NOTCH1	9	136494433	136545786	-	10377	protein_coding	notch 1 [Source:HGNC Symbol;Acc:HGNC:7881]	-
ENSG00000171658	31.2517213432949	7.93505457250129	1.96068052134254	0.00591186124468408	0.0940194957678659	NMRAL2P	3	185959943	185980872	+	2628	transcribed_unprocessed_pseudogene	NmrA like redox sensor 2, pseudogene [Source:HGNC Symbol;Acc:HGNC:52332]	-
ENSG00000169814	383.077964234198	165.657804394279	1.20880595639255	0.00591286092443801	0.0940194957678659	BTD	3	15601341	15647640	+	5840	protein_coding	biotinidase [Source:HGNC Symbol;Acc:HGNC:1122]	-
ENSG00000044574	11951.0039036997	26411.1188829178	-1.14400546655677	0.00591528166630685	0.0940194957678659	HSPA5	9	125234853	125241330	-	3908	protein_coding	heat shock protein family A (Hsp70) member 5 [Source:HGNC Symbol;Acc:HGNC:5238]	-
ENSG00000176894	96.7780981665227	36.7021016471283	1.39573849336065	0.00598455771455434	0.0950608061359002	PXMP2	12	132687606	132704991	+	1408	protein_coding	peroxisomal membrane protein 2 [Source:HGNC Symbol;Acc:HGNC:9716]	-
ENSG00000148908	361.907903697175	815.396145047898	-1.17160536195727	0.0059945287344875	0.0951593782524925	RGS10	10	119499828	119542708	-	1252	protein_coding	regulator of G protein signaling 10 [Source:HGNC Symbol;Acc:HGNC:9992]	-
ENSG00000197903	1783.32625435662	801.508608002708	1.15365512994275	0.00600955657770786	0.0952772143050472	HIST1H2BK	6	27146418	27146798	-	381	protein_coding	histone cluster 1 H2B family member k [Source:HGNC Symbol;Acc:HGNC:13954]	-
ENSG00000117525	4483.01302263562	9901.81323920362	-1.14320235142762	0.00601011685538707	0.0952772143050472	F3	1	94529225	94541800	-	2875	protein_coding	coagulation factor III, tissue factor [Source:HGNC Symbol;Acc:HGNC:3541]	-
ENSG00000115194	46.373192637253	117.051424535636	-1.33346522507172	0.00601326198229465	0.0952772143050472	SLC30A3	2	27253684	27275817	-	5978	protein_coding	solute carrier family 30 member 3 [Source:HGNC Symbol;Acc:HGNC:11014]	-
ENSG00000062716	3264.22239423525	7211.59892052347	-1.14355000563993	0.00603153626408398	0.09550688249745	VMP1	17	59707192	59842255	+	6916	protein_coding	vacuole membrane protein 1 [Source:HGNC Symbol;Acc:HGNC:29559]	-
ENSG00000215105	38.3084078928311	10.9109573043908	1.80003525186935	0.00606866913150665	0.0959210698576172	TTC3P1	X	75740831	75746911	-	6081	processed_pseudogene	tetratricopeptide repeat domain 3 pseudogene 1 [Source:HGNC Symbol;Acc:HGNC:23318]	-
ENSG00000275793	38.3084078928311	10.9109573043908	1.80003525186935	0.00606866913150665	0.0959210698576172	RIMBP3	22	18605815	18611919	-	6105	protein_coding	RIMS binding protein 3 [Source:HGNC Symbol;Acc:HGNC:29344]	-
ENSG00000184378	21.1707409257833	3.9671807881837	2.37933604160465	0.00607287558452784	0.0959210698576172	ACTRT3	3	169766921	169769895	-	2005	protein_coding	actin related protein T3 [Source:HGNC Symbol;Acc:HGNC:24022]	-
ENSG00000258245	21.1707409257833	3.9671807881837	2.37933604160465	0.00607287558452784	0.0959210698576172	RPL10P13	12	75688794	75689096	-	303	processed_pseudogene	ribosomal protein L10 pseudogene 13 [Source:HGNC Symbol;Acc:HGNC:52346]	-
ENSG00000143341	837.730216793523	372.978893397915	1.16711978867105	0.00608758279189653	0.0960528563191291	HMCN1	1	185734551	186190949	+	18579	protein_coding	hemicentin 1 [Source:HGNC Symbol;Acc:HGNC:19194]	-
ENSG00000120437	566.551822240768	249.974993757886	1.18001557840575	0.00608911544258633	0.0960528563191291	ACAT2	6	159760328	159779055	+	4299	protein_coding	acetyl-CoA acetyltransferase 2 [Source:HGNC Symbol;Acc:HGNC:94]	-
ENSG00000278948	38.3084078928311	99.1960196410153	-1.36977354253924	0.00611592703455104	0.0960528563191291	AL031587.5	22	37943050	37944898	+	1849	TEC	TEC	-
ENSG00000114026	244.96852170253	104.155854338069	1.23284476623271	0.00612251518813362	0.0960528563191291	OGG1	3	9749944	9788219	+	8733	protein_coding	8-oxoguanine DNA glycosylase [Source:HGNC Symbol;Acc:HGNC:8125]	-
ENSG00000196209	6.04927521073364	25.7904645939306	-2.06967031113152	0.00612771284824355	0.0960528563191291	SIRPB2	20	1470741	1491587	-	5034	protein_coding	signal regulatory protein beta 2 [Source:HGNC Symbol;Acc:HGNC:16247]	-
ENSG00000214784	6.04927521073364	25.7904645939306	-2.06967031113152	0.00612771284824355	0.0960528563191291	AC010468.1	5	111192226	111193042	-	817	processed_pseudogene	ribosomal protein S3A (RPS3A) pseudogene	-
ENSG00000165794	6.04927521073364	25.7904645939306	-2.06967031113152	0.00612771284824355	0.0960528563191291	SLC39A2	14	20999255	21001871	+	1575	protein_coding	solute carrier family 39 member 2 [Source:HGNC Symbol;Acc:HGNC:17127]	-
ENSG00000260088	6.04927521073364	25.7904645939306	-2.06967031113152	0.00612771284824355	0.0960528563191291	AL445483.1	1	200669507	200694250	+	736	lincRNA	uncharacterized LOC101929224 [Source:NCBI gene;Acc:101929224]	-
ENSG00000132702	6.04927521073364	25.7904645939306	-2.06967031113152	0.00612771284824355	0.0960528563191291	HAPLN2	1	156619294	156625725	+	2241	protein_coding	hyaluronan and proteoglycan link protein 2 [Source:HGNC Symbol;Acc:HGNC:17410]	-
ENSG00000251191	6.04927521073364	25.7904645939306	-2.06967031113152	0.00612771284824355	0.0960528563191291	LINC00589	8	29673922	29748109	-	2074	lincRNA	long intergenic non-protein coding RNA 589 [Source:HGNC Symbol;Acc:HGNC:32299]	-
ENSG00000236411	6.04927521073364	25.7904645939306	-2.06967031113152	0.00612771284824355	0.0960528563191291	NDUFAF4P3	3	37789921	37790445	-	525	processed_pseudogene	NADH:ubiquinone oxidoreductase complex assembly factor 4 pseudogene 3 [Source:HGNC Symbol;Acc:HGNC:44542]	-
ENSG00000112852	26.2112310551621	5.9511185184657	2.11562830173789	0.00612771284824355	0.0960528563191291	PCDHB2	5	141094578	141098703	+	4126	protein_coding	protocadherin beta 2 [Source:HGNC Symbol;Acc:HGNC:8687]	-
ENSG00000141404	79.6404302076943	192.44091161979	-1.27153416487251	0.00613062904569307	0.0960528563191291	GNAL	18	11688956	11885685	+	8445	protein_coding	G protein subunit alpha L [Source:HGNC Symbol;Acc:HGNC:4388]	-
ENSG00000167740	332.673058194957	143.834531821411	1.20897403593186	0.00615775327262181	0.0963847656143566	CYB5D2	17	4143168	4187310	+	2182	protein_coding	cytochrome b5 domain containing 2 [Source:HGNC Symbol;Acc:HGNC:28471]	-
ENSG00000276180	693.572185486376	308.501042791241	1.16844167957419	0.00615944113909409	0.0963847656143566	HIST1H4I	6	27138588	27139881	+	1294	protein_coding	histone cluster 1 H4 family member i [Source:HGNC Symbol;Acc:HGNC:4793]	-
ENSG00000159720	1008.09879925093	451.344281039949	1.15911306943499	0.00620074244816273	0.0969710168007231	ATP6V0D1	16	67438014	67481237	-	8212	protein_coding	ATPase H+ transporting V0 subunit d1 [Source:HGNC Symbol;Acc:HGNC:13724]	-
ENSG00000169752	71.5756453036738	25.7904645939306	1.46812172248605	0.00624645940024395	0.0976255547080799	NRG4	15	75935969	76059795	-	5031	protein_coding	neuregulin 4 [Source:HGNC Symbol;Acc:HGNC:29862]	-
ENSG00000278864	798.41439007305	1768.67636643695	-1.14733834346265	0.00627152821094361	0.0979567743800785	AC055811.4	17	17181504	17183257	+	1754	TEC	novel transcript	-
ENSG00000124193	6182.66645479895	2809.24967777269	1.13800879669619	0.00629656669676368	0.0982861905293525	SRSF6	20	43457928	43464247	+	4593	protein_coding	serine and arginine rich splicing factor 6 [Source:HGNC Symbol;Acc:HGNC:10788]	-
ENSG00000174371	362.916001817969	157.7220689156	1.20159619667744	0.00630039682880465	0.0982861905293525	EXO1	1	241847967	241895148	+	4140	protein_coding	exonuclease 1 [Source:HGNC Symbol;Acc:HGNC:3511]	-
ENSG00000186591	3094.86190989197	6808.86034626656	-1.13750698037233	0.0063049894976237	0.0982971589043468	UBE2H	7	129830732	129952949	-	6503	protein_coding	ubiquitin conjugating enzyme E2 H [Source:HGNC Symbol;Acc:HGNC:12484]	-
ENSG00000188185	197.58791005081	83.3245485810399	1.24441437157323	0.00632138542939288	0.0984920176150536	LINC00265	7	39733632	39793092	+	3115	lincRNA	long intergenic non-protein coding RNA 265 [Source:HGNC Symbol;Acc:HGNC:28019]	-
ENSG00000189077	298.39772209137	669.577006069558	-1.16568328112492	0.00634737718312006	0.0988360543264388	TMEM120A	7	75986837	75994659	-	1997	protein_coding	transmembrane protein 120A [Source:HGNC Symbol;Acc:HGNC:21697]	-
ENSG00000113070	277.227661558549	119.035358410596	1.21880554920121	0.00636288466033527	0.0990123530976658	HBEGF	5	140332843	140346631	-	3018	protein_coding	heparin binding EGF like growth factor [Source:HGNC Symbol;Acc:HGNC:3059]	-
ENSG00000262943	266.138582232503	114.075523722469	1.22127369989536	0.00636653505000423	0.0990123530976658	ALOX12P2	17	6853861	6954107	+	5655	transcribed_unprocessed_pseudogene	arachidonate 12-lipoxygenase pseudogene 2 [Source:HGNC Symbol;Acc:HGNC:432]	-
ENSG00000156171	1019.18787858256	2248.78836137379	-1.14163252195458	0.00641760969541742	0.0997452842697349	DRAM2	1	111117333	111140216	-	3138	protein_coding	DNA damage regulated autophagy modulator 2 [Source:HGNC Symbol;Acc:HGNC:28769]	-
ENSG00000132109	169.361162694964	70.42897829683	1.26434864918	0.00645430206176489	0.100253916229208	TRIM21	11	4384897	4393696	-	1929	protein_coding	tripartite motif containing 21 [Source:HGNC Symbol;Acc:HGNC:11312]	-
ENSG00000106278	56.4541736625648	18.8466951251346	1.57635396246028	0.00646591491515983	0.100372605488894	PTPRZ1	7	121873089	122062036	+	9917	protein_coding	protein tyrosine phosphatase, receptor type Z1 [Source:HGNC Symbol;Acc:HGNC:9685]	-
ENSG00000197308	9.0735668060332	32.7342336854472	-1.8369551674964	0.00648526958734868	0.100611254150691	GATA3-AS1	10	8050450	8053484	-	2372	lincRNA	GATA3 antisense RNA 1 [Source:HGNC Symbol;Acc:HGNC:33786]	-
ENSG00000168243	210.693185612185	478.127388205741	-1.1817795377941	0.00649232142407693	0.100658863208142	GNG4	1	235547687	235650754	-	5401	protein_coding	G protein subunit gamma 4 [Source:HGNC Symbol;Acc:HGNC:4407]	-
ENSG00000152154	32.2598194133571	85.3084824665047	-1.399525652968	0.00652897886378536	0.101165146441192	TMEM178A	2	39664982	39717963	+	2470	protein_coding	transmembrane protein 178A [Source:HGNC Symbol;Acc:HGNC:28517]	-
ENSG00000103490	76.6161358669848	183.51320921351	-1.25881233597061	0.00658771265380347	0.102012668006692	PYCARD	16	31201485	31203450	-	1661	protein_coding	PYD and CARD domain containing [Source:HGNC Symbol;Acc:HGNC:16608]	-
ENSG00000196275	196.579811930779	83.3245485810399	1.23703951857608	0.00663918483324667	0.102746772263203	GTF2IRD2	7	74796144	74851551	-	7549	protein_coding	GTF2I repeat domain containing 2 [Source:HGNC Symbol;Acc:HGNC:30775]	GTF2I
ENSG00000112319	1083.70615833043	489.039024458135	1.14774693738352	0.00665413092830317	0.102915053133463	EYA4	6	133240598	133532120	+	8968	protein_coding	EYA transcriptional coactivator and phosphatase 4 [Source:HGNC Symbol;Acc:HGNC:3522]	-
ENSG00000172115	1883.12796834389	855.074822319538	1.13889169414183	0.00666208568697808	0.102975063902942	CYCS	7	25120091	25125361	-	4457	protein_coding	cytochrome c, somatic [Source:HGNC Symbol;Acc:HGNC:19986]	-
ENSG00000232480	24.1950349787579	67.4530774531745	-1.4744648881401	0.00667697504028361	0.103142122993917	TGFB2-AS1	1	218344196	218345678	-	557	antisense	TGFB2 antisense RNA 1 (head to head) [Source:HGNC Symbol;Acc:HGNC:50628]	-
ENSG00000061656	148.19110218728	339.25201769822	-1.1942231169765	0.00668366662684252	0.103182420887944	SPAG4	20	35615892	35621049	+	2240	protein_coding	sperm associated antigen 4 [Source:HGNC Symbol;Acc:HGNC:11214]	-
ENSG00000125730	378.037473630082	841.187285274518	-1.15363895428267	0.00670166947505058	0.103395167452822	C3	19	6677704	6730562	-	8328	protein_coding	complement C3 [Source:HGNC Symbol;Acc:HGNC:1318]	-
ENSG00000170035	2913.40424809567	1328.24304876083	1.13311180231329	0.00670562992462706	0.103395167452822	UBE2E3	2	180967248	181076585	+	2973	protein_coding	ubiquitin conjugating enzyme E2 E3 [Source:HGNC Symbol;Acc:HGNC:12479]	-
ENSG00000148459	58.4703698757692	19.8386622291584	1.55334486874704	0.00671651713280025	0.103436819610072	PDSS1	10	26697659	26746798	+	1955	protein_coding	decaprenyl diphosphate synthase subunit 1 [Source:HGNC Symbol;Acc:HGNC:17759]	-
ENSG00000215068	58.4703698757692	19.8386622291584	1.55334486874704	0.00671651713280025	0.103436819610072	AC025171.2	5	43041575	43045390	+	2773	antisense	uncharacterized LOC153684 [Source:NCBI gene;Acc:153684]	-
ENSG00000118193	803.454880678227	361.075290210272	1.15363849530058	0.00677761856231199	0.104282305405279	KIF14	1	200551497	200620734	-	7277	protein_coding	kinesin family member 14 [Source:HGNC Symbol;Acc:HGNC:19181]	-
ENSG00000277075	77.6242339803462	28.7663656642684	1.42814387209479	0.00678005288080291	0.104282305405279	HIST1H2AE	6	26216975	26217483	+	509	protein_coding	histone cluster 1 H2A family member e [Source:HGNC Symbol;Acc:HGNC:4724]	-
ENSG00000169607	464.733912025068	206.328448692655	1.17096960375421	0.00678379669540515	0.104282305405279	CKAP2L	2	112736607	112764677	-	5219	protein_coding	cytoskeleton associated protein 2 like [Source:HGNC Symbol;Acc:HGNC:26877]	-
ENSG00000040199	406.264221013574	178.553374542461	1.1854892768913	0.0068029612317865	0.104513335106206	PHLPP2	16	71637835	71724701	-	12493	protein_coding	PH domain and leucine rich repeat protein phosphatase 2 [Source:HGNC Symbol;Acc:HGNC:29149]	-
ENSG00000111602	1423.4352251311	645.769799704748	1.14013023409823	0.00683858150125906	0.104996738578262	TIMELESS	12	56416373	56449403	-	5818	protein_coding	timeless circadian regulator [Source:HGNC Symbol;Acc:HGNC:11813]	-
ENSG00000134419	1315.56872617612	2878.68736299003	-1.12965115192074	0.00687686087967819	0.105428955932869	RPS15A	16	18781295	18790383	-	6679	protein_coding	ribosomal protein S15a [Source:HGNC Symbol;Acc:HGNC:10389]	-
ENSG00000231595	28.2274271561726	6.94308667956636	2.0039074734015	0.00689176302631762	0.105428955932869	AC005224.1	17	14210488	14217922	+	1537	lincRNA	novel transcript	-
ENSG00000273226	28.2274271561726	6.94308667956636	2.0039074734015	0.00689176302631762	0.105428955932869	AL391834.2	9	19375451	19375996	+	546	antisense	novel transcript, antisense to RPS6	-
ENSG00000226318	7.05737217023976	27.7743986468794	-1.95787490773413	0.00689176302631762	0.105428955932869	RPS3AP38	10	67960702	67961464	-	763	processed_pseudogene	ribosomal protein S3a pseudogene 38 [Source:HGNC Symbol;Acc:HGNC:36145]	-
ENSG00000251574	28.2274271561726	6.94308667956636	2.0039074734015	0.00689176302631762	0.105428955932869	AC099520.1	5	104383298	105392970	-	2409	lincRNA	uncharacterized LOC105379109 [Source:NCBI gene;Acc:105379109]	-
ENSG00000226819	7.05737217023976	27.7743986468794	-1.95787490773413	0.00689176302631762	0.105428955932869	MEIS1-AS3	2	66426735	66433470	-	707	antisense	MEIS1 antisense RNA 3 [Source:HGNC Symbol;Acc:HGNC:40369]	-
ENSG00000054598	1148.22443807855	2512.65156520096	-1.12972191912848	0.00692723916607795	0.105907554873032	FOXC1	6	1609972	1613897	+	3926	protein_coding	forkhead box C1 [Source:HGNC Symbol;Acc:HGNC:3800]	Fork
ENSG00000172478	30.2436232768157	80.3486477508966	-1.40597940801832	0.00694615483264677	0.106117459480193	MAB21L4	2	240886048	240896889	-	2772	protein_coding	mab-21 like 4 [Source:HGNC Symbol;Acc:HGNC:26216]	-
ENSG00000118922	93.753803818034	220.215985761884	-1.23088138262898	0.0069660474069966	0.106117459480193	KLF12	13	73686089	73995056	-	10923	protein_coding	Kruppel like factor 12 [Source:HGNC Symbol;Acc:HGNC:6346]	zf-C2H2
ENSG00000169432	3.02498776047254	17.8547280036588	-2.513326518029	0.00696616276027383	0.106117459480193	SCN9A	2	166195185	166376001	-	13741	protein_coding	sodium voltage-gated channel alpha subunit 9 [Source:HGNC Symbol;Acc:HGNC:10597]	-
ENSG00000158014	18.1464469796017	2.97521062357408	2.55877942814259	0.00696616276027383	0.106117459480193	SLC30A2	1	26037252	26046133	-	3498	protein_coding	solute carrier family 30 member 2 [Source:HGNC Symbol;Acc:HGNC:11013]	-
ENSG00000275426	18.1464469796017	2.97521062357408	2.55877942814259	0.00696616276027383	0.106117459480193	AC253576.2	4	149738	150317	+	580	sense_intronic	novel transcript	-
ENSG00000270276	18.1464469796017	2.97521062357408	2.55877942814259	0.00696616276027383	0.106117459480193	HIST2H4B	1	149854045	149861210	-	1929	protein_coding	histone cluster 2 H4 family member b [Source:HGNC Symbol;Acc:HGNC:29607]	-
ENSG00000116652	17.138349030951	50.5896392384728	-1.55476619990852	0.00698489744319151	0.106338751918275	DLEU2L	1	63547082	63550636	+	3555	sense_intronic	deleted in lymphocytic leukemia 2-like [Source:HGNC Symbol;Acc:HGNC:13225]	-
ENSG00000226690	35.2841136419109	9.91898984227611	1.81766339793589	0.00701326971967909	0.106608883962415	AC013470.2	7	12469621	12542222	+	3737	protein_coding	uncharacterized LOC102725191 [Source:NCBI gene;Acc:102725191]	-
ENSG00000147689	61.4946641993662	149.786333434324	-1.28266915923959	0.0070476776197424	0.106608883962415	FAM83A	8	123178960	123210079	+	6317	protein_coding	family with sequence similarity 83 member A [Source:HGNC Symbol;Acc:HGNC:28210]	-
ENSG00000285184	46.373192637253	115.067490660292	-1.30882970440924	0.00706253030049122	0.106608883962415	AC244033.2	1	150045660	150067701	-	3269	bidirectional_promoter_lncRNA	novel transcript	-
ENSG00000065923	142.14251347284	324.372513711562	-1.18961105617472	0.0070775039137465	0.106608883962415	SLC9A7	X	46599252	46759172	-	10033	protein_coding	solute carrier family 9 member A7 [Source:HGNC Symbol;Acc:HGNC:17123]	-
ENSG00000173890	57.4622717688958	138.874697142536	-1.27128391441533	0.00708704246820763	0.106608883962415	GPR160	3	170037929	170085403	+	4458	protein_coding	G protein-coupled receptor 160 [Source:HGNC Symbol;Acc:HGNC:23693]	-
ENSG00000198618	128.029139810537	51.5816061986497	1.30943318036567	0.0071278368053326	0.106608883962415	PPIAP22	21	18857779	18858276	+	498	processed_pseudogene	peptidylprolyl isomerase A pseudogene 22 [Source:HGNC Symbol;Acc:HGNC:17236]	-
ENSG00000232775	23.1869369518066	4.95914996076603	2.19675492044777	0.00716778383359179	0.106608883962415	BMS1P22	22	15805263	15820884	-	1572	transcribed_unprocessed_pseudogene	BMS1, ribosome biogenesis factor pseudogene 22 [Source:HGNC Symbol;Acc:HGNC:51603]	-
ENSG00000279331	5.04117864661044	22.814563458024	-2.15090404443455	0.00716778383359179	0.106608883962415	RBM12B-AS1	8	93740121	93740773	+	653	TEC	RBM12B antisense RNA 1 [Source:HGNC Symbol;Acc:HGNC:28818]	-
ENSG00000277449	23.1869369518066	4.95914996076603	2.19675492044777	0.00716778383359179	0.106608883962415	CEBPB-AS1	20	50184598	50191498	-	2648	antisense	CEBPB antisense RNA 1 [Source:HGNC Symbol;Acc:HGNC:51226]	-
ENSG00000278416	5.04117864661044	22.814563458024	-2.15090404443455	0.00716778383359179	0.106608883962415	PMS2P2	7	75344015	75359550	-	1128	unprocessed_pseudogene	PMS1 homolog 2, mismatch repair system component pseudogene 2 [Source:HGNC Symbol;Acc:HGNC:9127]	-
ENSG00000237840	23.1869369518066	4.95914996076603	2.19675492044777	0.00716778383359179	0.106608883962415	FAM21FP	10	45706431	45727231	-	2087	transcribed_unprocessed_pseudogene	family with sequence similarity 21 member F, pseudogene [Source:HGNC Symbol;Acc:HGNC:45011]	-
ENSG00000261572	5.04117864661044	22.814563458024	-2.15090404443455	0.00716778383359179	0.106608883962415	AC097639.1	3	32236688	32238578	-	1891	sense_intronic	novel transcript, intronic to CMTM8	-
ENSG00000130783	5.04117864661044	22.814563458024	-2.15090404443455	0.00716778383359179	0.106608883962415	CCDC62	12	122774327	122827528	+	4479	protein_coding	coiled-coil domain containing 62 [Source:HGNC Symbol;Acc:HGNC:30723]	-
ENSG00000116990	470.782500750569	1036.60477083242	-1.13852731012821	0.00716907452719398	0.106608883962415	MYCL	1	39895426	39902256	-	5063	protein_coding	MYCL proto-oncogene, bHLH transcription factor [Source:HGNC Symbol;Acc:HGNC:7555]	bHLH
ENSG00000258088	62.5027623081408	21.8225963938246	1.51267947629066	0.00718393583423017	0.106608883962415	AC078820.1	12	75694010	75698816	-	742	lincRNA	novel transcript	-
ENSG00000156650	885.110828482563	400.753967500673	1.14289159712684	0.00718895757211766	0.106608883962415	KAT6B	10	74824927	75032624	+	32495	protein_coding	lysine acetyltransferase 6B [Source:HGNC Symbol;Acc:HGNC:17582]	-
ENSG00000196074	86.6971170091819	204.344514825343	-1.23576732040154	0.00721380586955015	0.106608883962415	SYCP2	20	59863563	59933655	-	6466	protein_coding	synaptonemal complex protein 2 [Source:HGNC Symbol;Acc:HGNC:11490]	-
ENSG00000109255	9.0735668060332	1.38777878078145e-17	6.2013481475689	0.00724341375080319	0.106608883962415	NMU	4	55595229	55636698	-	975	protein_coding	neuromedin U [Source:HGNC Symbol;Acc:HGNC:7859]	-
ENSG00000214391	9.0735668060332	1.38777878078145e-17	6.2013481475689	0.00724341375080319	0.106608883962415	TUBAP2	11	90282560	90284172	+	1613	processed_pseudogene	tubulin alpha pseudogene 2 [Source:HGNC Symbol;Acc:HGNC:14531]	-
ENSG00000199266	1.38777878078145e-17	8.92702227639672	-6.17839480234872	0.00724341375080319	0.106608883962415	SNORA60	20	38449370	38449503	+	134	snoRNA	small nucleolar RNA, H/ACA box 60 [Source:HGNC Symbol;Acc:HGNC:32654]	-
ENSG00000173698	9.0735668060332	1.38777878078145e-17	6.2013481475689	0.00724341375080319	0.106608883962415	ADGRG2	X	18989309	19122637	-	10155	protein_coding	adhesion G protein-coupled receptor G2 [Source:HGNC Symbol;Acc:HGNC:4516]	-
ENSG00000100298	1.38777878078145e-17	8.92702227639672	-6.17839480234872	0.00724341375080319	0.106608883962415	APOBEC3H	22	39097224	39104067	+	1251	protein_coding	apolipoprotein B mRNA editing enzyme catalytic subunit 3H [Source:HGNC Symbol;Acc:HGNC:24100]	-
ENSG00000126500	9.0735668060332	1.38777878078145e-17	6.2013481475689	0.00724341375080319	0.106608883962415	FLRT1	11	64103188	64119173	+	3949	protein_coding	fibronectin leucine rich transmembrane protein 1 [Source:HGNC Symbol;Acc:HGNC:3760]	-
ENSG00000249884	9.0735668060332	1.38777878078145e-17	6.2013481475689	0.00724341375080319	0.106608883962415	RNF103-CHMP3	2	86505668	86721122	-	1503	protein_coding	RNF103-CHMP3 readthrough [Source:HGNC Symbol;Acc:HGNC:38847]	-
ENSG00000257894	9.0735668060332	1.38777878078145e-17	6.2013481475689	0.00724341375080319	0.106608883962415	AC027288.3	12	79341205	79503396	-	2253	lincRNA	novel transcript	-
ENSG00000226849	9.0735668060332	1.38777878078145e-17	6.2013481475689	0.00724341375080319	0.106608883962415	AL109811.1	1	11068471	11073097	+	2682	antisense	novel transcript	-
ENSG00000102313	9.0735668060332	1.38777878078145e-17	6.2013481475689	0.00724341375080319	0.106608883962415	ITIH6	X	54748899	54798240	-	5497	protein_coding	inter-alpha-trypsin inhibitor heavy chain family member 6 [Source:HGNC Symbol;Acc:HGNC:28907]	-
ENSG00000257818	9.0735668060332	1.38777878078145e-17	6.2013481475689	0.00724341375080319	0.106608883962415	C1GALT1P1	12	69284397	69285485	+	1089	processed_pseudogene	core 1 synthase, glycoprotein-N-acetylgalactosamine 3-beta-galactosyltransferase 1 pseudogene 1 [Source:HGNC Symbol;Acc:HGNC:51614]	-
ENSG00000285649	1.38777878078145e-17	8.92702227639672	-6.17839480234872	0.00724341375080319	0.106608883962415	AL357079.2	1	43968351	43974821	-	2044	antisense	novel transcript, antisense to DPH2 and ATP6V0B	-
ENSG00000270104	1.38777878078145e-17	8.92702227639672	-6.17839480234872	0.00724341375080319	0.106608883962415	AL670729.3	1	228384114	228385016	-	574	lincRNA	novel transcript	-
ENSG00000258565	9.0735668060332	1.38777878078145e-17	6.2013481475689	0.00724341375080319	0.106608883962415	BLZF2P	14	68867857	68869951	-	1130	unprocessed_pseudogene	basic leucine zipper nuclear factor 2 pseudogene [Source:HGNC Symbol;Acc:HGNC:20049]	-
ENSG00000234271	1.38777878078145e-17	8.92702227639672	-6.17839480234872	0.00724341375080319	0.106608883962415	Z98752.2	20	43523261	43523572	-	312	processed_pseudogene	transmembrane protein 14C (TMEM14C) pseudogene	-
ENSG00000231292	9.0735668060332	1.38777878078145e-17	6.2013481475689	0.00724341375080319	0.106608883962415	IGKV1OR2-108	2	113406396	113406872	+	353	IG_V_gene	immunoglobulin kappa variable 1/OR2-108 (non-functional) [Source:HGNC Symbol;Acc:HGNC:5767]	-
ENSG00000272247	9.0735668060332	1.38777878078145e-17	6.2013481475689	0.00724341375080319	0.106608883962415	AC080013.5	3	158801257	158801935	-	679	antisense	novel transcript, antisense to MFSD1	-
ENSG00000186442	1.38777878078145e-17	8.92702227639672	-6.17839480234872	0.00724341375080319	0.106608883962415	KRT3	12	52789685	52796117	-	2319	protein_coding	keratin 3 [Source:HGNC Symbol;Acc:HGNC:6440]	-
ENSG00000165188	1.38777878078145e-17	8.92702227639672	-6.17839480234872	0.00724341375080319	0.106608883962415	RNF183	9	113297093	113303376	-	3646	protein_coding	ring finger protein 183 [Source:HGNC Symbol;Acc:HGNC:28721]	-
ENSG00000183378	1.38777878078145e-17	8.92702227639672	-6.17839480234872	0.00724341375080319	0.106608883962415	OVCH2	11	7689438	7706421	-	2088	protein_coding	ovochymase 2 (gene/pseudogene) [Source:HGNC Symbol;Acc:HGNC:29970]	-
ENSG00000267092	1.38777878078145e-17	8.92702227639672	-6.17839480234872	0.00724341375080319	0.106608883962415	AC027307.1	19	1508375	1508963	+	457	antisense	novel transcript, antisense to ADAMTSL5	-
ENSG00000158578	1.38777878078145e-17	8.92702227639672	-6.17839480234872	0.00724341375080319	0.106608883962415	ALAS2	X	55009055	55031064	-	2134	protein_coding	5'-aminolevulinate synthase 2 [Source:HGNC Symbol;Acc:HGNC:397]	-
ENSG00000274425	9.0735668060332	1.38777878078145e-17	6.2013481475689	0.00724341375080319	0.106608883962415	AC114271.1	19	10333436	10336248	+	2813	antisense	novel transcript, antisense to ICAM3	-
ENSG00000235890	1.38777878078145e-17	8.92702227639672	-6.17839480234872	0.00724341375080319	0.106608883962415	TSPEAR-AS1	21	44506807	44516575	+	2355	antisense	TSPEAR antisense RNA 1 [Source:HGNC Symbol;Acc:HGNC:1271]	-
ENSG00000121898	1.38777878078145e-17	8.92702227639672	-6.17839480234872	0.00724341375080319	0.106608883962415	CPXM2	10	123706207	123940267	-	4859	protein_coding	carboxypeptidase X, M14 family member 2 [Source:HGNC Symbol;Acc:HGNC:26977]	-
ENSG00000279286	1.38777878078145e-17	8.92702227639672	-6.17839480234872	0.00724341375080319	0.106608883962415	AL133373.2	14	91572444	91575271	-	2828	TEC	TEC	-
ENSG00000235672	9.0735668060332	1.38777878078145e-17	6.2013481475689	0.00724341375080319	0.106608883962415	AC090286.2	17	18908279	18908865	+	587	transcribed_processed_pseudogene	RAN binding protein 1 (RANBP1) pseudogene	-
ENSG00000276851	9.0735668060332	1.38777878078145e-17	6.2013481475689	0.00724341375080319	0.106608883962415	AC002401.4	17	50094065	50094647	+	583	lincRNA	novel transcript	-
ENSG00000100218	1.38777878078145e-17	8.92702227639672	-6.17839480234872	0.00724341375080319	0.106608883962415	RSPH14	22	23059415	23145021	-	2436	protein_coding	radial spoke head 14 homolog [Source:HGNC Symbol;Acc:HGNC:13437]	-
ENSG00000265033	1.38777878078145e-17	8.92702227639672	-6.17839480234872	0.00724341375080319	0.106608883962415	RN7SL262P	X	49152651	49152944	+	294	misc_RNA	RNA, 7SL, cytoplasmic 262, pseudogene [Source:HGNC Symbol;Acc:HGNC:46278]	-
ENSG00000233929	1.38777878078145e-17	8.92702227639672	-6.17839480234872	0.00724341375080319	0.106608883962415	MT1XP1	1	16241213	16241398	-	186	processed_pseudogene	metallothionein 1X pseudogene 1 [Source:HGNC Symbol;Acc:HGNC:7442]	-
ENSG00000203897	9.0735668060332	1.38777878078145e-17	6.2013481475689	0.00724341375080319	0.106608883962415	SPATA42	1	108857217	108858524	+	608	antisense	spermatogenesis associated 42 [Source:HGNC Symbol;Acc:HGNC:41198]	-
ENSG00000234262	9.0735668060332	1.38777878078145e-17	6.2013481475689	0.00724341375080319	0.106608883962415	AL356867.1	1	153023962	153024260	+	299	unprocessed_pseudogene	small proline-rich protein 3 (SPRR3) pseudogene	-
ENSG00000251165	1.38777878078145e-17	8.92702227639672	-6.17839480234872	0.00724341375080319	0.106608883962415	F11-AS1	4	186286094	186500997	-	2683	antisense	F11 antisense RNA 1 [Source:HGNC Symbol;Acc:HGNC:27725]	-
ENSG00000248927	9.0735668060332	1.38777878078145e-17	6.2013481475689	0.00724341375080319	0.106608883962415	AC114284.1	5	120781218	120790778	+	1114	lincRNA	novel transcript	-
ENSG00000123570	9.0735668060332	1.38777878078145e-17	6.2013481475689	0.00724341375080319	0.106608883962415	RAB9B	X	103822322	103832228	-	3748	protein_coding	RAB9B, member RAS oncogene family [Source:HGNC Symbol;Acc:HGNC:14090]	-
ENSG00000254574	1.38777878078145e-17	8.92702227639672	-6.17839480234872	0.00724341375080319	0.106608883962415	AC105219.2	8	143709007	143713584	-	374	antisense	novel transcript	-
ENSG00000278740	1.38777878078145e-17	8.92702227639672	-6.17839480234872	0.00724341375080319	0.106608883962415	AC005332.7	17	68188547	68189165	+	619	lincRNA	novel transcript	-
ENSG00000252598	1.38777878078145e-17	8.92702227639672	-6.17839480234872	0.00724341375080319	0.106608883962415	RNA5SP460	18	72751952	72752051	+	100	rRNA_pseudogene	RNA, 5S ribosomal pseudogene 460 [Source:HGNC Symbol;Acc:HGNC:43360]	-
ENSG00000204866	1.38777878078145e-17	8.92702227639672	-6.17839480234872	0.00724341375080319	0.106608883962415	IGFL2	19	46143106	46161299	+	2426	protein_coding	IGF like family member 2 [Source:HGNC Symbol;Acc:HGNC:32929]	-
ENSG00000159199	606.875747080074	272.790233214821	1.15324021120051	0.00725434952753152	0.106608883962415	ATP5MC1	17	48892765	48895871	+	2615	protein_coding	ATP synthase membrane subunit c locus 1 [Source:HGNC Symbol;Acc:HGNC:841]	-
ENSG00000011028	58.4703698757692	142.842564885747	-1.28685287219564	0.00725929537726702	0.106608883962415	MRC2	17	62627401	62693597	+	6860	protein_coding	mannose receptor C type 2 [Source:HGNC Symbol;Acc:HGNC:16875]	-
ENSG00000164776	58.4703698757692	142.842564885747	-1.28685287219564	0.00725929537726702	0.106608883962415	PHKG1	7	56080283	56092996	-	2762	protein_coding	phosphorylase kinase catalytic subunit gamma 1 [Source:HGNC Symbol;Acc:HGNC:8930]	-
ENSG00000165309	14.1140553342037	43.6458704835071	-1.62020921394335	0.00725996712960258	0.106608883962415	ARMC3	10	22928024	23038523	+	6999	protein_coding	armadillo repeat containing 3 [Source:HGNC Symbol;Acc:HGNC:30964]	-
ENSG00000171858	2908.36375749022	6309.90097963778	-1.11737670877941	0.00728075457439	0.106852049711954	RPS21	20	62387116	62388520	+	1023	protein_coding	ribosomal protein S21 [Source:HGNC Symbol;Acc:HGNC:10409]	-
ENSG00000105048	680.4669099132	1488.94169169785	-1.12954855678992	0.007327817668263	0.107444770806266	TNNT1	19	55132794	55149354	-	2171	protein_coding	troponin T1, slow skeletal type [Source:HGNC Symbol;Acc:HGNC:11948]	-
ENSG00000165795	88.7133132396114	208.312382559894	-1.23037585401591	0.00732964485873704	0.107444770806266	NDRG2	14	21016763	21070872	-	7550	protein_coding	NDRG family member 2 [Source:HGNC Symbol;Acc:HGNC:14460]	-
ENSG00000013392	106.85907933455	246.999092958774	-1.20785266032484	0.00733686829355088	0.107488310443257	RWDD2A	6	83193379	83198932	+	3744	protein_coding	RWD domain containing 2A [Source:HGNC Symbol;Acc:HGNC:21385]	-
ENSG00000280789	96.7780981665227	37.6940686303425	1.3573932092988	0.00737263138653833	0.107949675782501	PAGR1	16	29815952	29820117	+	1702	protein_coding	PAXIP1 associated glutamate rich protein 1 [Source:HGNC Symbol;Acc:HGNC:28707]	-
ENSG00000276672	74.5999396409314	27.7743986468794	1.4213079021154	0.00743095703008907	0.108677746565053	AL161891.1	13	33846190	33850825	+	4636	sense_intronic	novel transcript, sense intronic to RFC3	-
ENSG00000183638	28.2274271561726	75.3888130281502	-1.41331591397752	0.00743095703008907	0.108677746565053	RP1L1	8	10606349	10712187	-	8881	protein_coding	RP1 like 1 [Source:HGNC Symbol;Acc:HGNC:15946]	-
ENSG00000203760	160.288279619042	67.4530774531745	1.24714592845358	0.00743641537179407	0.108694672802764	CENPW	6	126340174	126348875	+	795	protein_coding	centromere protein W [Source:HGNC Symbol;Acc:HGNC:21488]	-
ENSG00000280537	11.0897619976089	36.7021016471283	-1.71548347787551	0.00749891629048383	0.10945900327719	AC068946.1	2	219075329	219170827	-	4650	protein_coding	novel protein, SLC23A3-NHEJ1 readthrough	-
ENSG00000104524	402.231828530155	178.553374542461	1.17110263310418	0.00750207376077799	0.10945900327719	PYCR3	8	143603913	143609773	-	3244	protein_coding	pyrroline-5-carboxylate reductase 3 [Source:HGNC Symbol;Acc:HGNC:25846]	-
ENSG00000133739	149.199200306454	62.4932427040546	1.25377104050021	0.00750603247385924	0.10945900327719	LRRCC1	8	85107147	85146076	+	5065	protein_coding	leucine rich repeat and coiled-coil centrosomal protein 1 [Source:HGNC Symbol;Acc:HGNC:29373]	-
ENSG00000266405	61.4946641993662	148.794366498961	-1.27309112980445	0.00750603247385924	0.10945900327719	CBX3P2	18	2652170	2655395	-	1429	transcribed_processed_pseudogene	chromobox 3 pseudogene 2 [Source:NCBI gene;Acc:645158]	-
ENSG00000184208	487.920168806303	219.224018828474	1.15378000605941	0.00755905915477079	0.110168709895829	C22orf46	22	41688939	41698136	+	5341	protein_coding	chromosome 22 open reading frame 46 [Source:HGNC Symbol;Acc:HGNC:26294]	-
ENSG00000203288	8.06546939521856	29.7583326763637	-1.86747669275544	0.00758204336277267	0.110439999921609	TDRKH-AS1	1	151790804	151794402	+	1141	antisense	TDRKH antisense RNA 1 [Source:HGNC Symbol;Acc:HGNC:40578]	-
ENSG00000136108	1437.54859882617	659.657336750929	1.12367196419172	0.00761821944105705	0.110903019420734	CKAP2	13	52455429	52476628	+	4547	protein_coding	cytoskeleton associated protein 2 [Source:HGNC Symbol;Acc:HGNC:1990]	-
ENSG00000182871	2901.30707064259	6264.27050078107	-1.11041064043314	0.00764561605974469	0.11119970700413	COL18A1	21	45405137	45513720	+	8525	protein_coding	collagen type XVIII alpha 1 chain [Source:HGNC Symbol;Acc:HGNC:2195]	-
ENSG00000096070	1598.8442981987	735.046823571182	1.12098693045593	0.00764739991979971	0.11119970700413	BRPF3	6	36196744	36232790	+	6613	protein_coding	bromodomain and PHD finger containing 3 [Source:HGNC Symbol;Acc:HGNC:14256]	-
ENSG00000106123	140.126317234939	58.5253748943521	1.25777858435594	0.00766820565764523	0.111438121552622	EPHB6	7	142855061	142871094	+	5325	protein_coding	EPH receptor B6 [Source:HGNC Symbol;Acc:HGNC:3396]	-
ENSG00000146904	324.60827322914	715.20748493455	-1.13936312374427	0.00773483236203297	0.112341772099596	EPHA1	7	143390289	143408892	-	4733	protein_coding	EPH receptor A1 [Source:HGNC Symbol;Acc:HGNC:3385]	-
ENSG00000260257	102.826686866267	40.6699695658948	1.33547102010529	0.00774296418886494	0.112395284882823	AL035071.1	20	32856621	32858751	+	2131	lincRNA	novel transcript	-
ENSG00000197653	30.2436232768157	79.3566808069594	-1.38808551039596	0.00776661509359442	0.112609235023132	DNAH10	12	123762188	123936206	+	16720	protein_coding	dynein axonemal heavy chain 10 [Source:HGNC Symbol;Acc:HGNC:2941]	-
ENSG00000271913	30.2436232768157	79.3566808069594	-1.38808551039596	0.00776661509359442	0.112609235023132	AL035530.2	6	158988178	159088114	+	5659	antisense	novel transcript, antisense to TAGAP	-
ENSG00000091490	65.5270566368858	156.73010198059	-1.25654150466332	0.00781480354090515	0.113189808423425	SEL1L3	4	25747427	25863760	-	7489	protein_coding	SEL1L family member 3 [Source:HGNC Symbol;Acc:HGNC:29108]	-
ENSG00000255455	144.158709710867	60.5093088004857	1.25067940546012	0.00783444928862862	0.113189808423425	AP003486.1	11	130866254	130870247	-	3994	lincRNA	uncharacterized LOC103611081 [Source:NCBI gene;Acc:103611081]	-
ENSG00000280193	36.292211723349	92.2522510584713	-1.34295467953129	0.0078351345361334	0.113189808423425	AC132219.2	8	81696368	81698694	+	2327	TEC	TEC	-
ENSG00000182791	15.1221532034109	1.98323897094656	2.8538920663387	0.00786477280471942	0.113189808423425	CCDC87	11	66590176	66593083	-	2908	protein_coding	coiled-coil domain containing 87 [Source:HGNC Symbol;Acc:HGNC:25579]	-
ENSG00000270878	2.01689436757532	14.8788265023196	-2.80890904402911	0.00786477280471942	0.113189808423425	AL136038.4	14	63594031	63595291	-	1261	processed_pseudogene	glycine C-acetyltransferase (GCAT) pseudogene	-
ENSG00000118514	2.01689436757532	14.8788265023196	-2.80890904402911	0.00786477280471942	0.113189808423425	ALDH8A1	6	134917390	134950122	-	2868	protein_coding	aldehyde dehydrogenase 8 family member A1 [Source:HGNC Symbol;Acc:HGNC:15471]	-
ENSG00000187013	15.1221532034109	1.98323897094656	2.8538920663387	0.00786477280471942	0.113189808423425	C17orf82	17	61411751	61413280	+	1530	lincRNA	chromosome 17 open reading frame 82 [Source:HGNC Symbol;Acc:HGNC:32699]	-
ENSG00000248122	2.01689436757532	14.8788265023196	-2.80890904402911	0.00786477280471942	0.113189808423425	APOOP4	4	68304343	68304939	-	597	processed_pseudogene	apolipoprotein O pseudogene 4 [Source:HGNC Symbol;Acc:HGNC:48742]	-
ENSG00000271830	2.01689436757532	14.8788265023196	-2.80890904402911	0.00786477280471942	0.113189808423425	AC012213.4	8	103481266	103481619	-	354	lincRNA	novel transcript	-
ENSG00000264660	2.01689436757532	14.8788265023196	-2.80890904402911	0.00786477280471942	0.113189808423425	AC107926.1	17	20963722	20980238	+	621	antisense	novel transcript	-
ENSG00000273123	2.01689436757532	14.8788265023196	-2.80890904402911	0.00786477280471942	0.113189808423425	AC020634.1	3	123715851	123716399	+	549	antisense	novel transcript, antisense to MYLK	-
ENSG00000227078	2.01689436757532	14.8788265023196	-2.80890904402911	0.00786477280471942	0.113189808423425	LINC02094	17	19419035	19424357	+	520	lincRNA	long intergenic non-protein coding RNA 2094 [Source:HGNC Symbol;Acc:HGNC:52945]	-
ENSG00000138182	962.734383803424	441.424611718956	1.12474636892678	0.00786488222505283	0.113189808423425	KIF20B	10	89701610	89774939	+	6851	protein_coding	kinesin family member 20B [Source:HGNC Symbol;Acc:HGNC:7212]	-
ENSG00000038002	146.174905949016	61.5012757525761	1.24728891579483	0.00791517067327552	0.113848715569163	AGA	4	177430770	177442503	-	2675	protein_coding	aspartylglucosaminidase [Source:HGNC Symbol;Acc:HGNC:318]	-
ENSG00000242028	16.130251104134	47.6137383512851	-1.55433567100073	0.00792951775862974	0.11392539670045	HYPK	15	43796142	43803043	+	6393	protein_coding	huntingtin interacting protein K [Source:HGNC Symbol;Acc:HGNC:18418]	-
ENSG00000188779	16.130251104134	47.6137383512851	-1.55433567100073	0.00792951775862974	0.11392539670045	SKOR1	15	67819704	67834561	+	4479	protein_coding	SKI family transcriptional corepressor 1 [Source:HGNC Symbol;Acc:HGNC:21326]	-
ENSG00000121067	963.742481924477	442.416578651064	1.12301859971576	0.00795857997990312	0.1142779734387	SPOP	17	49598884	49678234	-	6380	protein_coding	speckle type BTB/POZ protein [Source:HGNC Symbol;Acc:HGNC:11254]	-
ENSG00000162729	210.693185612185	468.20771888522	-1.1515412395038	0.00800591750752513	0.114868136395399	IGSF8	1	160091340	160098943	-	2592	protein_coding	immunoglobulin superfamily member 8 [Source:HGNC Symbol;Acc:HGNC:17813]	-
ENSG00000105193	12780.6686573604	27416.9733516267	-1.1010985788206	0.0080087708265548	0.114868136395399	RPS16	19	39433207	39435948	-	2603	protein_coding	ribosomal protein S16 [Source:HGNC Symbol;Acc:HGNC:10396]	-
ENSG00000237399	21.1707409257833	58.5253748943521	-1.46163825482447	0.0080273350926081	0.115069093851612	PITRM1-AS1	10	3141632	3167972	+	4370	antisense	PITRM1 antisense RNA 1 [Source:HGNC Symbol;Acc:HGNC:44675]	-
ENSG00000035115	2154.30636291587	4631.49293125467	-1.10420977637927	0.00805028278571467	0.115332622766769	SH3YL1	2	217730	266398	-	11165	protein_coding	SH3 and SYLF domain containing 1 [Source:HGNC Symbol;Acc:HGNC:29546]	-
ENSG00000185745	309.486801418659	136.890763270584	1.17610835685746	0.00805644132627559	0.115355459035488	IFIT1	10	89392546	89406486	+	4613	protein_coding	interferon induced protein with tetratricopeptide repeats 1 [Source:HGNC Symbol;Acc:HGNC:5407]	-
ENSG00000112773	641.151083193935	291.637604936801	1.13614577387209	0.00809821386532465	0.115887916650331	TENT5A	6	81491439	81752774	-	6053	protein_coding	terminal nucleotidyltransferase 5A [Source:HGNC Symbol;Acc:HGNC:18345]	-
ENSG00000067141	477.839187597022	216.24811802815	1.14337473408713	0.00812608794573826	0.116220992962477	NEO1	15	73051710	73305206	+	8117	protein_coding	neogenin 1 [Source:HGNC Symbol;Acc:HGNC:7754]	-
ENSG00000154479	25.2031330135116	5.9511185184657	2.05931864487783	0.00813533053223072	0.116221635506238	CCDC173	2	169645425	169694433	-	2236	protein_coding	coiled-coil domain containing 173 [Source:HGNC Symbol;Acc:HGNC:25064]	-
ENSG00000226900	6.04927521073364	24.7984975570087	-2.01336508601324	0.00813533053223072	0.116221635506238	AL451069.1	10	132511626	132518191	-	634	lincRNA	novel transcript	-
ENSG00000149089	152.223494664136	64.4771766052844	1.23769914383747	0.00814822711732594	0.116229787125505	APIP	11	34853094	34916499	-	5337	protein_coding	APAF1 interacting protein [Source:HGNC Symbol;Acc:HGNC:17581]	-
ENSG00000197847	152.223494664136	64.4771766052844	1.23769914383747	0.00814822711732594	0.116229787125505	SLC22A20P	11	65213840	65242757	+	3983	transcribed_unitary_pseudogene	solute carrier family 22 member 20, pseudogene [Source:HGNC Symbol;Acc:HGNC:29867]	-
ENSG00000111247	479.855383838872	217.240084961607	1.14284873401027	0.00814969859078802	0.116229787125505	RAD51AP1	12	4538798	4560048	+	2558	protein_coding	RAD51 associated protein 1 [Source:HGNC Symbol;Acc:HGNC:16956]	-
ENSG00000104381	71.5756453036738	26.7824316236444	1.41393167453342	0.00818219315622612	0.116561660340556	GDAP1	8	74321130	74488872	+	4052	protein_coding	ganglioside induced differentiation associated protein 1 [Source:HGNC Symbol;Acc:HGNC:15968]	-
ENSG00000137821	71.5756453036738	26.7824316236444	1.41393167453342	0.00818219315622612	0.116561660340556	LRRC49	15	70853239	71053657	+	9991	protein_coding	leucine rich repeat containing 49 [Source:HGNC Symbol;Acc:HGNC:25965]	-
ENSG00000229081	33.2679174866702	85.3084824665047	-1.35530028586017	0.00822553784739736	0.11711312252362	LINC01165	10	132520827	132522449	-	1623	antisense	long intergenic non-protein coding RNA 1165 [Source:HGNC Symbol;Acc:HGNC:49534]	-
ENSG00000128578	126.012943573705	51.5816061986497	1.28655529246458	0.00824671106206025	0.11734846957229	STRIP2	7	129434433	129488399	+	5876	protein_coding	striatin interacting protein 2 [Source:HGNC Symbol;Acc:HGNC:22209]	-
ENSG00000091129	99.8023925159629	229.14368816191	-1.19810128527719	0.00825437972322596	0.117391493734027	NRCAM	7	108147623	108456717	-	8193	protein_coding	neuronal cell adhesion molecule [Source:HGNC Symbol;Acc:HGNC:7994]	-
ENSG00000186594	528.244093644075	240.055324427125	1.13742222873778	0.00834118567067511	0.118391511832348	MIR22HG	17	1711493	1717174	-	2986	lincRNA	MIR22 host gene [Source:HGNC Symbol;Acc:HGNC:28219]	-
ENSG00000175183	13.1059575035158	40.6699695658948	-1.62457230972258	0.00835646331990831	0.118391511832348	CSRP2	12	76858715	76879060	-	5873	protein_coding	cysteine and glycine rich protein 2 [Source:HGNC Symbol;Acc:HGNC:2470]	-
ENSG00000250295	41.332702161089	12.8948920057617	1.67082421006082	0.00835646331990831	0.118391511832348	RDH10-AS1	8	73297711	73356461	-	3801	antisense	RDH10 antisense RNA 1 [Source:HGNC Symbol;Acc:HGNC:51658]	-
[truncated: 1,388 more rows]
